# Supplementary material for: The link between adjacent codon pairs and mRNA stability
Source: BMC Genomics. 2017 May 10;18:364. doi: 10.1186/s12864-017-3749-8 (PMC5424319; doi:10.1186/s12864-017-3749-8)
Supplement: Supplementary file 1 — Number of genes containing the inhibitory codon pairs. Shown are the number of genes containing at least one of each of the inhibitory codon pairs, the number of genes containing at least one of the 17 inhibitory codon pairs (“Total number of genes with inhibitory pairs”), and the number of genes for which measurements are available in each dataset. Note that 4879 verified ORFs are considered. (XLSX 40 kb) [file 12864_2017_3749_MOESM1_ESM.xlsx]

## Sheet: Table S1
Table S1 Number of genes containing the inhibitory codon pairs
	AGGCGA	AGGCGG	ATACGA	ATACGG	CGAATA	CGACCG	CGACGA	CGACGG	CGACTG	CGAGCG	CTCCCG	CTGATA	CTGCCG	CTGCGA	GTACCG	GTACGA	GTGCGA	Total number of genes with inhibitory pairs	Total number of genes
mRNA synthesis rate (Cramer 1)	89	65	188	106	155	13	8	13	60	19	36	381	141	106	190	139	55	1229	4060
mRNA synthesis rate (Cramer 2)	98	78	215	120	178	15	13	16	69	26	42	417	153	114	216	167	62	1371	3783
mRNA synthesis rate (Gresham)	106	84	232	128	196	16	13	17	71	30	51	449	161	128	237	178	69	1489	4385
mRNA synthesis rate (Coller)	91	68	185	107	156	13	11	13	59	21	35	361	122	98	193	135	57	1203	3757
mRNA decay rate (Cramer 1)	89	65	188	106	155	13	8	13	60	19	36	381	141	106	190	139	55	1229	4058
mRNA decay rate (Cramer 2)	98	78	215	120	178	15	13	16	69	26	42	417	153	114	216	167	62	1371	3783
mRNA decay rate (Gresham)	103	79	221	123	182	16	13	17	69	30	47	425	159	119	228	168	62	1406	4078
mRNA decay rate (Coller)	91	68	185	107	156	13	11	13	59	21	35	361	122	98	193	135	57	1203	3757
Protein per mRNA	73	59	155	91	135	11	8	9	56	22	29	315	113	86	163	110	40	1006	3028
Ribosome occupancy	111	85	229	129	197	16	13	17	72	28	50	452	165	128	235	176	65	1500	4472
Protein decay rate	66	47	134	78	99	7	4	5	45	15	26	281	104	77	151	104	40	933	3257
