# Supplementary material for: The link between adjacent codon pairs and mRNA stability
Source: BMC Genomics. 2017 May 10;18:364. doi: 10.1186/s12864-017-3749-8 (PMC5424319; doi:10.1186/s12864-017-3749-8)
Supplement: Supplementary file 2 — Pair-wise correlations between all variables used in this study. Shown are Spearman’s and Kendall’s correlation coefficients (A and C) and P values (B and D). See also Additional file 9: Table S7. (XLSX 66 kb) [file 12864_2017_3749_MOESM2_ESM.xlsx]

## Sheet: Table S1
Table S2 Pair-wise correlation coefficients between all variables used in this study
(A) Spearman's r
	mRNA synthesis rate (Cramer 1)	mRNA synthesis rate (Cramer 2)	mRNA synthesis rate (Gresham)	mRNA synthesis rate (Coller)	mRNA decay rate (Cramer 1)	mRNA decay rate (Cramer 2)	mRNA decay rate (Gresham)	mRNA decay rate (Coller)	Protein per mRNA	Ribosome occupancy	Protein decay rate	Fraction of inhibitory pairs (Frame 0)	Fraction of inhibitory pairs (Frame 1)	Fraction of inhibitory pairs (Frame 2)	Presence of inhibitory pairs (Frame 0)	Presence of inhibitory pairs (Frame 1)	Presence of inhibitory pairs (Frame 2)	GC content	tAI	Fraction of dipeptides	Coding length
mRNA synthesis rate (Cramer 1)	1	0.825281	0.621227	0.572596	-0.211691	-0.076289	-0.0466229	-0.0243778	0.193271	0.330289	-0.0750721	-0.232614	-0.0300697	-0.03839	-0.228884	-0.0842928	-0.0811426	0.175682	0.454333	0.00695933	-0.175016
mRNA synthesis rate (Cramer 2)	0.825281	1	0.496646	0.553522	-0.0894647	-0.185594	-0.10171	0.135716	0.200138	0.381035	-0.0428952	-0.203167	-0.0394372	-0.00486532	-0.215085	-0.106714	-0.0751042	0.101052	0.27805	-0.0313198	-0.228073
mRNA synthesis rate (Gresham)	0.621227	0.496646	1	0.451494	-0.302819	-0.19766	0.200998	-0.0985246	0.27114	0.302086	-0.0918782	-0.222952	0.0362849	0.0159726	-0.189163	0.0492271	0.049278	0.166532	0.474459	-0.0901302	0.105575
mRNA synthesis rate (Coller)	0.572596	0.553522	0.451494	1	-0.326681	-0.271731	-0.360975	0.35264	0.192881	0.491448	-0.084363	-0.278701	-0.0939332	-0.0431685	-0.307737	-0.205828	-0.173283	0.20137	0.445468	0.0239397	-0.447065
mRNA decay rate (Cramer 1)	-0.211691	-0.0894647	-0.302819	-0.326681	1	0.805022	0.466587	0.445203	-0.412099	-0.314928	0.307547	0.372311	0.0626407	-0.0260121	0.356537	0.0759781	0.0115832	-0.267375	-0.587034	0.0598366	0.10694
mRNA decay rate (Cramer 2)	-0.076289	-0.185594	-0.19766	-0.271731	0.805022	1	0.477693	0.302251	-0.338033	-0.314909	0.23874	0.350312	0.0505853	-0.00757577	0.35154	0.0950521	0.0478749	-0.178131	-0.446537	0.120592	0.199324
mRNA decay rate (Gresham)	-0.0466229	-0.10171	0.200998	-0.360975	0.466587	0.477693	1	0.137741	-0.2047	-0.401098	0.21189	0.250234	0.165076	0.0249851	0.303818	0.319606	0.210106	-0.14857	-0.242937	-0.0162242	0.614145
mRNA decay rate (Coller)	-0.0243778	0.135716	-0.0985246	0.35264	0.445203	0.302251	0.137741	1	-0.238254	-0.0705185	0.169876	0.167408	0.00207779	-0.00802618	0.137048	-0.0163626	-0.03198	-0.117814	-0.285595	0.0589881	-0.0638176
Protein per mRNA	0.193271	0.200138	0.27114	0.192881	-0.412099	-0.338033	-0.2047	-0.238254	1	0.408852	-0.3853	-0.313994	0.000109072	0.0317195	-0.296983	0.00112823	0.00518528	0.069128	0.557132	-0.104943	-0.0229447
Ribosome occupancy	0.330289	0.381035	0.302086	0.491448	-0.314928	-0.314909	-0.401098	-0.0705185	0.408852	1	-0.136555	-0.338951	-0.0782003	0.0249454	-0.389923	-0.251567	-0.178861	0.313578	0.451859	-0.0701884	-0.600952
Protein decay rate	-0.0750721	-0.0428952	-0.0918782	-0.084363	0.307547	0.23874	0.21189	0.169876	-0.3853	-0.136555	1	0.0986778	0.0397878	-0.0259686	0.0968105	0.0288518	-0.00417829	-0.0462998	-0.250937	-0.0441133	0.024513
Fraction of inhibitory pairs (Frame 0)	-0.232614	-0.203167	-0.222952	-0.278701	0.372311	0.350312	0.250234	0.167408	-0.313994	-0.338951	0.0986778	1	0.0467599	0.0168284	0.97604	0.100767	0.0949025	-0.157789	-0.454133	0.172435	0.213183
Fraction of inhibitory pairs (Frame 1)	-0.0300697	-0.0394372	0.0362849	-0.0939332	0.0626407	0.0505853	0.165076	0.00207779	0.000109072	-0.0782003	0.0397878	0.0467599	1	0.0194076	0.055831	0.81559	0.0776963	0.0657339	-0.0401141	-0.0422076	0.182273
Fraction of inhibitory pairs (Frame 2)	-0.03839	-0.00486532	0.0159726	-0.0431685	-0.0260121	-0.00757577	0.0249851	-0.00802618	0.0317195	0.0249454	-0.0259686	0.0168284	0.0194076	1	0.0175855	0.0456018	0.846393	0.135405	0.026015	-0.0253665	0.0706888
Presence of inhibitory pairs (Frame 0)	-0.228884	-0.215085	-0.189163	-0.307737	0.356537	0.35154	0.303818	0.137048	-0.296983	-0.389923	0.0968105	0.97604	0.055831	0.0175855	1	0.137903	0.126578	-0.189975	-0.427662	0.151739	0.306393
Presence of inhibitory pairs (Frame 1)	-0.0842928	-0.106714	0.0492271	-0.205828	0.0759781	0.0950521	0.319606	-0.0163626	0.00112823	-0.251567	0.0288518	0.100767	0.81559	0.0456018	0.137903	1	0.182937	-0.0584708	-0.0478318	-0.0553593	0.459285
Presence of inhibitory pairs (Frame 2)	-0.0811426	-0.0751042	0.049278	-0.173283	0.0115832	0.0478749	0.210106	-0.03198	0.00518528	-0.178861	-0.00417829	0.0949025	0.0776963	0.846393	0.126578	0.182937	1	-0.000814528	-0.0127443	-0.0304354	0.367481
GC content	0.175682	0.101052	0.166532	0.20137	-0.267375	-0.178131	-0.14857	-0.117814	0.069128	0.313578	-0.0462998	-0.157789	0.0657339	0.135405	-0.189975	-0.0584708	-0.000814528	1	0.191433	0.00820994	-0.291341
tAI	0.454333	0.27805	0.474459	0.445468	-0.587034	-0.446537	-0.242937	-0.285595	0.557132	0.451859	-0.250937	-0.454133	-0.0401141	0.026015	-0.427662	-0.0478318	-0.0127443	0.191433	1	-0.110728	-0.0879553
Fraction of dipeptides	0.00695933	-0.0313198	-0.0901302	0.0239397	0.0598366	0.120592	-0.0162242	0.0589881	-0.104943	-0.0701884	-0.0441133	0.172435	-0.0422076	-0.0253665	0.151739	-0.0553593	-0.0304354	0.00820994	-0.110728	1	-0.0631695
Coding length	-0.175016	-0.228073	0.105575	-0.447065	0.10694	0.199324	0.614145	-0.0638176	-0.0229447	-0.600952	0.024513	0.213183	0.182273	0.0706888	0.306393	0.459285	0.367481	-0.291341	-0.0879553	-0.0631695	1
(B) Spearman's P value
	mRNA synthesis rate (Cramer 1)	mRNA synthesis rate (Cramer 2)	mRNA synthesis rate (Gresham)	mRNA synthesis rate (Coller)	mRNA decay rate (Cramer 1)	mRNA decay rate (Cramer 2)	mRNA decay rate (Gresham)	mRNA decay rate (Coller)	Protein per mRNA	Ribosome occupancy	Protein decay rate	Fraction of inhibitory pairs (Frame 0)	Fraction of inhibitory pairs (Frame 1)	Fraction of inhibitory pairs (Frame 2)	Presence of inhibitory pairs (Frame 0)	Presence of inhibitory pairs (Frame 1)	Presence of inhibitory pairs (Frame 2)	GC content	tAI	Fraction of dipeptides	Coding length
mRNA synthesis rate (Cramer 1)	0	0	0	5.63337e-290	2.44942e-42	7.19521e-06	0.00518679	0.159221	1.64934e-24	3.17509e-97	3.43313e-05	5.13535e-51	0.0553866	0.0144335	2.08863e-49	7.49426e-08	2.25241e-07	1.67617e-29	5.13962e-206	0.657545	2.74253e-29
mRNA synthesis rate (Cramer 2)	0	0	7.23441e-226	1.16171e-248	1.39576e-07	1.15389e-30	1.71264e-09	3.14807e-14	9.53862e-25	5.61061e-126	0.0249564	1.56231e-36	0.0152758	0.764826	7.74568e-41	4.6989e-11	3.75739e-06	4.68813e-10	4.01883e-68	0.0540804	7.83678e-46
mRNA synthesis rate (Gresham)	0	7.23441e-226	0	4.62537e-175	1.80099e-79	2.31993e-33	2.03705e-38	5.37652e-09	1.12023e-48	3.85988e-88	4.71453e-07	1.60381e-50	0.016267	0.290303	1.32103e-36	0.00111084	0.00109771	1.22568e-28	4.7028e-245	2.24742e-09	2.40523e-12
mRNA synthesis rate (Coller)	5.63337e-290	1.16171e-248	4.62537e-175	0	8.82837e-84	1.1709e-53	2.61287e-103	1.93964e-110	4.03846e-22	2.60488e-214	1.10711e-05	5.47273e-68	8.00201e-09	0.00813681	3.17333e-83	3.17294e-37	1.03174e-26	1.13469e-35	1.27001e-182	0.142352	4.4751e-184
mRNA decay rate (Cramer 1)	2.44942e-42	1.39576e-07	1.80099e-79	8.82837e-84	0	0	1.14021e-193	4.09813e-162	5.6025e-113	4.73476e-88	1.46532e-67	1.27728e-133	6.52261e-05	0.0975593	6.34105e-122	1.2629e-06	0.46071	2.19279e-67	0	0.000136747	8.50223e-12
mRNA decay rate (Cramer 2)	7.19521e-06	1.15389e-30	2.31993e-33	1.1709e-53	0	0	1.6306e-198	1.45942e-66	4.57585e-70	1.62446e-84	1.03219e-36	1.18038e-109	0.00185655	0.641352	1.83373e-110	4.69556e-09	0.00322628	2.42423e-28	7.49304e-185	9.92771e-14	3.35354e-35
mRNA decay rate (Gresham)	0.00518679	1.71264e-09	2.03705e-38	2.61287e-103	1.14021e-193	1.6306e-198	0	1.30245e-15	4.12558e-27	6.29212e-150	6.51009e-31	2.90804e-59	2.64159e-26	0.110647	7.83838e-88	1.67022e-97	6.47802e-42	1.46115e-21	7.38016e-56	0.300288	0
mRNA decay rate (Coller)	0.159221	3.14807e-14	5.37652e-09	1.93964e-110	4.09813e-162	1.45942e-66	1.30245e-15	0	3.30798e-33	2.7181e-05	5.62889e-19	5.11504e-25	0.898692	0.622858	3.24759e-17	0.316022	0.0499907	4.35087e-13	1.91067e-71	0.000297362	9.06479e-05
Protein per mRNA	1.64934e-24	9.53862e-25	1.12023e-48	4.03846e-22	5.6025e-113	4.57585e-70	4.12558e-27	3.30798e-33	0	6.61985e-119	6.06832e-85	2.87985e-70	0.995213	0.0809579	1.03752e-62	0.950517	0.775479	0.000140715	1.64637e-246	7.10892e-09	0.206867
Ribosome occupancy	3.17509e-97	5.61061e-126	3.85988e-88	2.60488e-214	4.73476e-88	1.62446e-84	6.29212e-150	2.7181e-05	6.61985e-119	0	1.96344e-14	1.22201e-120	1.6405e-07	0.0953227	2.53812e-162	1.64541e-65	1.82687e-33	1.28812e-102	5.581e-224	2.62476e-06	0
Protein decay rate	3.43313e-05	0.0249564	4.71453e-07	1.10711e-05	1.46532e-67	1.03219e-36	6.51009e-31	5.62889e-19	6.06832e-85	1.96344e-14	0	1.66948e-08	0.0231638	0.138416	3.09682e-08	0.0997043	0.811598	0.00822389	5.93654e-48	0.0118086	0.161924
Fraction of inhibitory pairs (Frame 0)	5.13535e-51	1.56231e-36	1.60381e-50	5.47273e-68	1.27728e-133	1.18038e-109	2.90804e-59	5.11504e-25	2.87985e-70	1.22201e-120	1.66948e-08	0	0.00108648	0.239898	0	1.72983e-12	3.08989e-11	1.43129e-28	6.26952e-247	7.11079e-34	2.94782e-51
Fraction of inhibitory pairs (Frame 1)	0.0553866	0.0152758	0.016267	8.00201e-09	6.52261e-05	0.00185655	2.64159e-26	0.898692	0.995213	1.6405e-07	0.0231638	0.00108648	0	0.17529	9.54688e-05	0	5.51352e-08	4.32132e-06	0.00507286	0.00319058	1.02889e-37
Fraction of inhibitory pairs (Frame 2)	0.0144335	0.764826	0.290303	0.00813681	0.0975593	0.641352	0.110647	0.622858	0.0809579	0.0953227	0.138416	0.239898	0.17529	0	0.219401	0.00144195	0	2.11218e-21	0.0692196	0.0764481	7.71183e-07
Presence of inhibitory pairs (Frame 0)	2.08863e-49	7.74568e-41	1.32103e-36	3.17333e-83	6.34105e-122	1.83373e-110	7.83838e-88	3.24759e-17	1.03752e-62	2.53812e-162	3.09682e-08	0	9.54688e-05	0.219401	0	3.8026e-22	7.00158e-19	7.06527e-41	3.27892e-216	1.60001e-26	1.48563e-106
Presence of inhibitory pairs (Frame 1)	7.49426e-08	4.6989e-11	0.00111084	3.17294e-37	1.2629e-06	4.69556e-09	1.67022e-97	0.316022	0.950517	1.64541e-65	0.0997043	1.72983e-12	0	0.00144195	3.8026e-22	0	5.56125e-38	4.37692e-05	0.000831474	0.000109366	3.12474e-253
Presence of inhibitory pairs (Frame 2)	2.25241e-07	3.75739e-06	0.00109771	1.03174e-26	0.46071	0.00322628	6.47802e-42	0.0499907	0.775479	1.82687e-33	0.811598	3.08989e-11	5.51352e-08	0	7.00158e-19	5.56125e-38	0	0.954641	0.373467	0.0335153	7.14413e-156
GC content	1.67617e-29	4.68813e-10	1.22568e-28	1.13469e-35	2.19279e-67	2.42423e-28	1.46115e-21	4.35087e-13	0.000140715	1.28812e-102	0.00822389	1.43129e-28	4.32132e-06	2.11218e-21	7.06527e-41	4.37692e-05	0.954641	0	1.71626e-41	0.566424	4.53922e-96
tAI	5.13962e-206	4.01883e-68	4.7028e-245	1.27001e-182	0	7.49304e-185	7.38016e-56	1.91067e-71	1.64637e-246	5.581e-224	5.93654e-48	6.26952e-247	0.00507286	0.0692196	3.27892e-216	0.000831474	0.373467	1.71626e-41	0	8.75251e-15	7.55438e-10
Fraction of dipeptides	0.657545	0.0540804	2.24742e-09	0.142352	0.000136747	9.92771e-14	0.300288	0.000297362	7.10892e-09	2.62476e-06	0.0118086	7.11079e-34	0.00319058	0.0764481	1.60001e-26	0.000109366	0.0335153	0.566424	8.75251e-15	0	1.00701e-05
Coding length	2.74253e-29	7.83678e-46	2.40523e-12	4.4751e-184	8.50223e-12	3.35354e-35	0	9.06479e-05	0.206867	0	0.161924	2.94782e-51	1.02889e-37	7.71183e-07	1.48563e-106	3.12474e-253	7.14413e-156	4.53922e-96	7.55438e-10	1.00701e-05	0
(C) Kendall's t
	mRNA synthesis rate (Cramer 1)	mRNA synthesis rate (Cramer 2)	mRNA synthesis rate (Gresham)	mRNA synthesis rate (Coller)	mRNA decay rate (Cramer 1)	mRNA decay rate (Cramer 2)	mRNA decay rate (Gresham)	mRNA decay rate (Coller)	Protein per mRNA	Ribosome occupancy	Protein decay rate	Fraction of inhibitory pairs (Frame 0)	Fraction of inhibitory pairs (Frame 1)	Fraction of inhibitory pairs (Frame 2)	Presence of inhibitory pairs (Frame 0)	Presence of inhibitory pairs (Frame 1)	Presence of inhibitory pairs (Frame 2)	GC content	tAI	Fraction of dipeptides	Coding length
mRNA synthesis rate (Cramer 1)	1	0.645912	0.450305	0.409361	-0.139487	-0.050255	-0.0283375	-0.0136873	0.130615	0.22363	-0.0526713	-0.177881	-0.02041	-0.0269745	-0.18693	-0.068842	-0.0662693	0.119166	0.319913	0.00360882	-0.116086
mRNA synthesis rate (Cramer 2)	0.645912	1	0.348387	0.389982	-0.0587868	-0.122958	-0.0673588	0.0914313	0.135791	0.260203	-0.0300104	-0.152153	-0.0266988	-0.00328328	-0.17564	-0.087143	-0.0613304	0.0687698	0.190123	-0.0214722	-0.152784
mRNA synthesis rate (Gresham)	0.450305	0.348387	1	0.315752	-0.208269	-0.133193	0.141028	-0.0665443	0.185549	0.205982	-0.0647984	-0.1718	0.025571	0.0108205	-0.154581	0.0402277	0.0402692	0.114566	0.335431	-0.0620762	0.0730088
mRNA synthesis rate (Coller)	0.409361	0.389982	0.315752	1	-0.220929	-0.181775	-0.245538	0.249774	0.130353	0.340207	-0.0582198	-0.206541	-0.0640995	-0.0280821	-0.2513	-0.16808	-0.141503	0.135899	0.309138	0.0157834	-0.307655
mRNA decay rate (Cramer 1)	-0.139487	-0.0587868	-0.208269	-0.220929	1	0.618041	0.324636	0.308567	-0.281606	-0.214534	0.215487	0.286497	0.0438695	-0.0180739	0.291206	0.0620561	0.00946075	-0.181216	-0.416702	0.0407156	0.0687358
mRNA decay rate (Cramer 2)	-0.050255	-0.122958	-0.133193	-0.181775	0.618041	1	0.329684	0.205483	-0.229081	-0.214299	0.165238	0.262425	0.0350897	-0.00517264	0.287069	0.07762	0.0390949	-0.119859	-0.306777	0.08084	0.132814
mRNA decay rate (Gresham)	-0.0283375	-0.0673588	0.141028	-0.245538	0.324636	0.329684	1	0.0931851	-0.1387	-0.272847	0.147132	0.186165	0.114953	0.0126427	0.248898	0.261831	0.172126	-0.100839	-0.166192	-0.0120674	0.436037
mRNA decay rate (Coller)	-0.0136873	0.0914313	-0.0665443	0.249774	0.308567	0.205483	0.0931851	1	-0.161266	-0.0476368	0.116297	0.127031	0.00125595	-0.0058621	0.112257	-0.0134027	-0.0261952	-0.0792826	-0.19268	0.0392447	-0.0415413
Protein per mRNA	0.130615	0.135791	0.185549	0.130353	-0.281606	-0.229081	-0.1387	-0.161266	1	0.281065	-0.278402	-0.23703	7.02864e-06	0.0216931	-0.242526	0.000921346	0.00423447	0.0465312	0.389588	-0.0702209	-0.0144871
Ribosome occupancy	0.22363	0.260203	0.205982	0.340207	-0.214534	-0.214299	-0.272847	-0.0476368	0.281065	1	-0.096018	-0.252063	-0.0536845	0.0205252	-0.318406	-0.205427	-0.146055	0.214685	0.315263	-0.0476904	-0.428127
Protein decay rate	-0.0526713	-0.0300104	-0.0647984	-0.0582198	0.215487	0.165238	0.147132	0.116297	-0.278402	-0.096018	1	0.0778357	0.0281477	-0.0185402	0.0814404	0.0242712	-0.00351493	-0.0313195	-0.17657	-0.0302425	0.016505
Fraction of inhibitory pairs (Frame 0)	-0.177881	-0.152153	-0.1718	-0.206541	0.286497	0.262425	0.186165	0.127031	-0.23703	-0.252063	0.0778357	1	0.0384361	0.0162082	0.900353	0.0929527	0.0875433	-0.119164	-0.35384	0.133763	0.13914
Fraction of inhibitory pairs (Frame 1)	-0.02041	-0.0266988	0.025571	-0.0640995	0.0438695	0.0350897	0.114953	0.00125595	7.02864e-06	-0.0536845	0.0281477	0.0384361	1	0.0175833	0.0472664	0.690477	0.0657776	0.0464327	-0.0281348	-0.0299528	0.104744
Fraction of inhibitory pairs (Frame 2)	-0.0269745	-0.00328328	0.0108205	-0.0280821	-0.0180739	-0.00517264	0.0126427	-0.0058621	0.0216931	0.0205252	-0.0185402	0.0162082	0.0175833	1	0.0150079	0.0389177	0.722334	0.0961425	0.0191999	-0.0172506	0.0168134
Presence of inhibitory pairs (Frame 0)	-0.18693	-0.17564	-0.154581	-0.2513	0.291206	0.287069	0.248898	0.112257	-0.242526	-0.318406	0.0814404	0.900353	0.0472664	0.0150079	1	0.137903	0.126578	-0.155137	-0.349221	0.123934	0.250331
Presence of inhibitory pairs (Frame 1)	-0.068842	-0.087143	0.0402277	-0.16808	0.0620561	0.07762	0.261831	-0.0134027	0.000921346	-0.205427	0.0242712	0.0929527	0.690477	0.0389177	0.137903	1	0.182937	-0.0477483	-0.0390585	-0.045215	0.375248
Presence of inhibitory pairs (Frame 2)	-0.0662693	-0.0613304	0.0402692	-0.141503	0.00946075	0.0390949	0.172126	-0.0261952	0.00423447	-0.146055	-0.00351493	0.0875433	0.0657776	0.722334	0.126578	0.182937	1	-0.000665158	-0.0104068	-0.0248583	0.300242
GC content	0.119166	0.0687698	0.114566	0.135899	-0.181216	-0.119859	-0.100839	-0.0792826	0.0465312	0.214685	-0.0313195	-0.119164	0.0464327	0.0961425	-0.155137	-0.0477483	-0.000665158	1	0.131817	0.00493831	-0.198165
tAI	0.319913	0.190123	0.335431	0.309138	-0.416702	-0.306777	-0.166192	-0.19268	0.389588	0.315263	-0.17657	-0.35384	-0.0281348	0.0191999	-0.349221	-0.0390585	-0.0104068	0.131817	1	-0.0780247	-0.0579242
Fraction of dipeptides	0.00360882	-0.0214722	-0.0620762	0.0157834	0.0407156	0.08084	-0.0120674	0.0392447	-0.0702209	-0.0476904	-0.0302425	0.133763	-0.0299528	-0.0172506	0.123934	-0.045215	-0.0248583	0.00493831	-0.0780247	1	-0.0426295
Coding length	-0.116086	-0.152784	0.0730088	-0.307655	0.0687358	0.132814	0.436037	-0.0415413	-0.0144871	-0.428127	0.016505	0.13914	0.104744	0.0168134	0.250331	0.375248	0.300242	-0.198165	-0.0579242	-0.0426295	1
(D) Kendall's P value
	mRNA synthesis rate (Cramer 1)	mRNA synthesis rate (Cramer 2)	mRNA synthesis rate (Gresham)	mRNA synthesis rate (Coller)	mRNA decay rate (Cramer 1)	mRNA decay rate (Cramer 2)	mRNA decay rate (Gresham)	mRNA decay rate (Coller)	Protein per mRNA	Ribosome occupancy	Protein decay rate	Fraction of inhibitory pairs (Frame 0)	Fraction of inhibitory pairs (Frame 1)	Fraction of inhibitory pairs (Frame 2)	Presence of inhibitory pairs (Frame 0)	Presence of inhibitory pairs (Frame 1)	Presence of inhibitory pairs (Frame 2)	GC content	tAI	Fraction of dipeptides	Coding length
mRNA synthesis rate (Cramer 1)	0	0	0	0	1.81067e-40	9.56937e-06	0.0111348	0.237397	0	0	2.43447e-05	9.68344e-51	0.06006	0.0135668	3.64343e-48	7.85984e-08	2.34574e-07	0	0	0.730351	1.51974e-28
mRNA synthesis rate (Cramer 2)	0	0	0	0	2.24608e-07	8.43592e-30	2.74442e-09	2.77556e-14	0	0	0.022273	3.55532e-36	0.0171301	0.77098	6.10257e-40	5.28487e-11	3.86052e-06	2.27577e-10	0	0.0477362	4.9097e-45
mRNA synthesis rate (Gresham)	0	0	0	0	1.91426e-80	2.3829e-33	0	4.28513e-09	0	0	2.46268e-07	5.63882e-52	0.0143103	0.30329	5.46099e-36	0.00111642	0.00110325	0	0	7.37884e-10	4.4964e-13
mRNA synthesis rate (Coller)	0	0	0	0	1.59633e-81	4.79638e-52	8.56473e-100	0	0	0	1.05025e-05	2.07535e-63	1.46581e-08	0.0135242	2.431e-79	1.75872e-36	2.41001e-26	0	0	0.14701	1.15814e-175
mRNA decay rate (Cramer 1)	1.81067e-40	2.24608e-07	1.91426e-80	1.59633e-81	0	0	0	0	2.63057e-108	2.96091e-87	0	0	5.33552e-05	0.0982464	0	1.30235e-06	0.460643	4.37741e-67	0	0.00010138	5.3739e-11
mRNA decay rate (Cramer 2)	9.56937e-06	8.43592e-30	2.3829e-33	4.79638e-52	0	0	0	0	3.31466e-68	1.28435e-83	0	0	0.00172963	0.64652	0	5.05018e-09	0.00323782	2.13002e-28	4.60653e-176	9.10383e-14	0
mRNA decay rate (Gresham)	0.0111348	2.74442e-09	0	8.56473e-100	0	0	0	1.11022e-15	3.31619e-27	2.74787e-142	0	0	0	0.246275	0	0	0	6.35228e-22	1.1732e-56	0.249531	0
mRNA decay rate (Coller)	0.237397	2.77556e-14	4.28513e-09	0	0	0	1.11022e-15	0	4.86353e-33	2.31364e-05	0	0	0.911878	0.607279	0	0.315958	0.0500035	3.77572e-13	9.66325e-70	0.000324677	0.000142498
Protein per mRNA	0	0	0	0	2.63057e-108	3.31466e-68	3.31619e-27	4.86353e-33	0	0	1.12496e-86	1.39895e-67	0.99955	0.083782	5.16904e-60	0.950505	0.775426	0.000123855	0	6.96435e-09	0.23231
Ribosome occupancy	0	0	0	0	2.96091e-87	1.28435e-83	2.74787e-142	2.31364e-05	0	0	6.36568e-15	8.33357e-112	1.95273e-07	0.0479969	7.49956e-150	1.70729e-63	5.7835e-33	0	0	1.74412e-06	0
Protein decay rate	2.43447e-05	0.022273	2.46268e-07	1.05025e-05	0	0	0	0	1.12496e-86	6.36568e-15	0	1.37379e-08	0.0239491	0.138918	3.31106e-08	0.0996968	0.811556	0.00928984	1.07445e-48	0.0120277	0.170652
Fraction of inhibitory pairs (Frame 0)	9.68344e-51	3.55532e-36	5.63882e-52	2.07535e-63	0	0	0	0	1.39895e-67	8.33357e-112	1.37379e-08	0	0.000587306	0.150453	0	1.95288e-12	3.39699e-11	2.23535e-28	4.57092e-236	0	0
Fraction of inhibitory pairs (Frame 1)	0.06006	0.0171301	0.0143103	1.46581e-08	5.33552e-05	0.00172963	0	0.911878	0.99955	1.95273e-07	0.0239491	0.000587306	0	0.0891936	9.64375e-05	0	5.74634e-08	2.72368e-06	0.00447884	0.00248373	0
Fraction of inhibitory pairs (Frame 2)	0.0135668	0.77098	0.30329	0.0135242	0.0982464	0.64652	0.246275	0.607279	0.083782	0.0479969	0.138918	0.150453	0.0891936	0	0.219366	0.00144779	0	0	0.0543362	0.0839127	0.0921694
Presence of inhibitory pairs (Frame 0)	3.64343e-48	6.10257e-40	5.46099e-36	2.431e-79	0	0	0	0	5.16904e-60	7.49956e-150	3.31106e-08	0	9.64375e-05	0.219366	0	0	0	3.5314e-40	4.96134e-196	0	0
Presence of inhibitory pairs (Frame 1)	7.85984e-08	5.28487e-11	0.00111642	1.75872e-36	1.30235e-06	5.05018e-09	0	0.315958	0.950505	1.70729e-63	0.0996968	1.95288e-12	0	0.00144779	0	0	0	4.43133e-05	0.000835676	0.000110434	0
Presence of inhibitory pairs (Frame 2)	2.34574e-07	3.86052e-06	0.00110325	2.41001e-26	0.460643	0.00323782	0	0.0500035	0.775426	5.7835e-33	0.811556	3.39699e-11	5.74634e-08	0	0	0	0	0.954634	0.373413	0.0335291	0
GC content	0	2.27577e-10	0	0	4.37741e-67	2.13002e-28	6.35228e-22	3.77572e-13	0.000123855	0	0.00928984	2.23535e-28	2.72368e-06	0	3.5314e-40	4.43133e-05	0.954634	0	0	0.605093	1.41763e-95
tAI	0	0	0	0	0	4.60653e-176	1.1732e-56	9.66325e-70	0	0	1.07445e-48	4.57092e-236	0.00447884	0.0543362	4.96134e-196	0.000835676	0.373413	0	0	3.07534e-16	1.33185e-09
Fraction of dipeptides	0.730351	0.0477362	7.37884e-10	0.14701	0.00010138	9.10383e-14	0.249531	0.000324677	6.96435e-09	1.74412e-06	0.0120277	0	0.00248373	0.0839127	0	0.000110434	0.0335291	0.605093	3.07534e-16	0	8.13861e-06
Coding length	1.51974e-28	4.9097e-45	4.4964e-13	1.15814e-175	5.3739e-11	0	0	0.000142498	0.23231	0	0.170652	0	0	0.0921694	0	0	0	1.41763e-95	1.33185e-09	8.13861e-06	0
