# Supplementary material for: The link between adjacent codon pairs and mRNA stability
Source: BMC Genomics. 2017 May 10;18:364. doi: 10.1186/s12864-017-3749-8 (PMC5424319; doi:10.1186/s12864-017-3749-8)
Supplement: Supplementary file 3 — Test for association of the inhibitory codon pairs with mRNA synthesis/decay rate, protein abundance per mRNA, ribosome occupancy, and protein decay rate. (A) Spearman’s correlation and partial correlation coefficients to assess associations between the fraction of the inhibitory codon pairs and the gene expression variables. P values obtained according to Kim [16] and those based on permutation tests are shown. (B) Same as (A) but for Kendall’s correlation coefficients. (C) Same as (A) but for the presence/absence of the inhibitory codon pairs. (D) Same as (B) but for the presence/absence of the inhibitory codon pairs. (XLSX 54 kb) [file 12864_2017_3749_MOESM3_ESM.xlsx]

## Sheet: Table S2
Table S3 Test for association of the inhibitory codon pairs with mRNA synthesis/decay rate, protein abundance per mRNA, ribosome occupancy, and protein decay rate
(A) Spearman's correlation and partial correlation coefficients based on the fraction of the inhibitory codon pairs
	Correlation			Partial correlation controlled for GC content			Partial correlation controlled for tAI			Partial correlation controlled for dipeptide content			Partial correlation controlled for coding length			Partial correlation controlled for GC content, tAI, dipeptide content, and coding length
	r	P value	Perm. P value	r	P value	Perm. P value	r	P value	Perm. P value	r	P value	Perm. P value	r	P value	Perm. P value	r	P value	Perm. P value
mRNA synthesis rate (Cramer 1)	-0.232614	5.13535e-51	9.999e-05	-0.2102	9.16285e-42	9.999e-05	-0.0352065	0.0248956	0.0112989	-0.23616	1.46717e-52	9.999e-05	-0.201405	2.04505e-38	9.999e-05	-0.010255	0.513807	0.258074
mRNA synthesis rate (Cramer 2)	-0.203167	1.56231e-36	9.999e-05	-0.195202	8.55136e-34	9.999e-05	-0.100111	6.82593e-10	9.999e-05	-0.20102	8.9106e-36	9.999e-05	-0.172653	1.07728e-26	9.999e-05	-0.0541623	0.000865672	0.00029997
mRNA synthesis rate (Gresham)	-0.222952	1.60381e-50	9.999e-05	-0.204924	8.81676e-43	9.999e-05	-0.015837	0.294471	0.146685	-0.210882	2.94528e-45	9.999e-05	-0.25067	8.49214e-64	9.999e-05	-0.0380805	0.0117118	0.00589941
mRNA synthesis rate (Coller)	-0.278701	5.47273e-68	9.999e-05	-0.260247	3.37765e-59	9.999e-05	-0.0988225	1.28469e-09	9.999e-05	-0.285043	3.80611e-71	9.999e-05	-0.207633	7.43961e-38	9.999e-05	-0.0195573	0.230983	0.112389
mRNA decay rate (Cramer 1)	0.372311	1.27728e-133	9.999e-05	0.346116	1.58576e-114	9.999e-05	0.149312	1.16549e-21	9.999e-05	0.368173	1.86118e-130	9.999e-05	0.359479	5.01828e-124	9.999e-05	0.136813	2.14271e-18	9.999e-05
mRNA decay rate (Cramer 2)	0.350312	1.18038e-109	9.999e-05	0.33991	6.36859e-103	9.999e-05	0.202139	3.6461e-36	9.999e-05	0.335608	3.17761e-100	9.999e-05	0.328624	6.17634e-96	9.999e-05	0.150789	1.16571e-20	9.999e-05
mRNA decay rate (Gresham)	0.250234	2.90804e-59	9.999e-05	0.234074	7.30959e-52	9.999e-05	0.161847	2.48986e-25	9.999e-05	0.257269	1.22827e-62	9.999e-05	0.15792	3.52301e-24	9.999e-05	0.0695035	8.98447e-06	9.999e-05
mRNA decay rate (Coller)	0.167408	5.11504e-25	9.999e-05	0.154606	1.58193e-21	9.999e-05	0.0460328	0.00477651	0.00239976	0.160956	3.2127e-23	9.999e-05	0.186163	1.2281e-30	9.999e-05	0.0607407	0.000196652	9.999e-05
Protein per mRNA	-0.313994	2.87985e-70	9.999e-05	-0.307742	2.07364e-67	9.999e-05	-0.076838	2.31627e-05	0.00019998	-0.302699	3.58162e-65	9.999e-05	-0.315632	5.34165e-71	9.999e-05	-0.0737495	4.91986e-05	9.999e-05
Ribosome occupancy	-0.338951	1.22201e-120	9.999e-05	-0.314831	1.91793e-103	9.999e-05	-0.171271	8.86868e-31	9.999e-05	-0.3325	7.23912e-116	9.999e-05	-0.288664	1.52604e-86	9.999e-05	-0.0586379	8.78836e-05	9.999e-05
Protein decay rate	0.0986778	1.66948e-08	9.999e-05	0.0932302	9.85328e-08	9.999e-05	-0.0162501	0.353948	0.176582	0.106461	1.13061e-09	9.999e-05	0.0957006	4.46814e-08	9.999e-05	-0.00812795	0.643072	0.326067
(B) Kendall's correlation and partial correlation coefficients based on the fraction of the inhibitory codon pairs
	Correlation			Partial correlation controlled for GC content			Partial correlation controlled for tAI			Partial correlation controlled for dipeptide content			Partial correlation controlled for coding length			Partial correlation controlled for GC content, tAI, dipeptide content, and coding length
	t	P value	Perm. P value	t	P value	Perm. P value	t	P value	Perm. P value	t	P value	Perm. P value	t	P value	Perm. P value	t	P value	Perm. P value
mRNA synthesis rate (Cramer 1)	-0.177881	9.68344e-51	9.999e-05	-0.165724	1.91333e-56	9.999e-05	-0.0736869	1.93778e-12	9.999e-05	-0.179449	7.2427e-66	9.999e-05	-0.163483	5.61236e-55	9.999e-05	-0.0603186	8.42371e-09	9.999e-05
mRNA synthesis rate (Cramer 2)	-0.152153	3.55532e-36	9.999e-05	-0.147861	2.53377e-42	9.999e-05	-0.0979731	1.66203e-19	9.999e-05	-0.150671	7.02992e-44	9.999e-05	-0.139493	7.38249e-38	9.999e-05	-0.0799367	1.73749e-13	9.999e-05
mRNA synthesis rate (Gresham)	-0.1718	5.63882e-52	9.999e-05	-0.161924	3.78842e-58	9.999e-05	-0.0638716	2.28203e-10	9.999e-05	-0.165022	2.52872e-60	9.999e-05	-0.183127	7.36552e-74	9.999e-05	-0.0669703	3.00351e-11	9.999e-05
mRNA synthesis rate (Coller)	-0.206541	2.07535e-63	9.999e-05	-0.196097	1.39021e-72	9.999e-05	-0.110963	2.06604e-24	9.999e-05	-0.209557	1.26994e-82	9.999e-05	-0.173249	4.66158e-57	9.999e-05	-0.0780934	7.34483e-13	9.999e-05
mRNA decay rate (Cramer 1)	0.286497	0	9.999e-05	0.270844	1.61665e-147	9.999e-05	0.164427	1.44503e-55	9.999e-05	0.283946	6.20711e-162	9.999e-05	0.280038	1.45821e-157	9.999e-05	0.153046	2.40539e-48	9.999e-05
mRNA decay rate (Cramer 2)	0.262425	0	9.999e-05	0.256173	2.38577e-123	9.999e-05	0.181832	4.34791e-63	9.999e-05	0.254006	2.64485e-121	9.999e-05	0.252864	3.11117e-120	9.999e-05	0.159184	9.79344e-49	9.999e-05
mRNA decay rate (Gresham)	0.186165	0	9.999e-05	0.177323	1.23159e-64	9.999e-05	0.138383	4.61858e-40	9.999e-05	0.189617	1.21269e-73	9.999e-05	0.143783	4.12902e-43	9.999e-05	0.100322	7.9283e-22	9.999e-05
mRNA decay rate (Coller)	0.127031	0	9.999e-05	0.120286	2.12748e-28	9.999e-05	0.0651789	2.11053e-09	9.999e-05	0.12357	7.04744e-30	9.999e-05	0.134337	5.26141e-35	9.999e-05	0.0673414	6.19864e-10	9.999e-05
Protein per mRNA	-0.23703	1.39895e-67	9.999e-05	-0.233459	1.26629e-82	9.999e-05	-0.113765	6.39554e-21	9.999e-05	-0.230666	1.05355e-80	9.999e-05	-0.23709	3.73491e-85	9.999e-05	-0.110658	7.34184e-20	9.999e-05
Ribosome occupancy	-0.252063	8.33357e-112	9.999e-05	-0.236757	1.49513e-124	9.999e-05	-0.160213	4.65054e-58	9.999e-05	-0.248065	1.5438e-136	9.999e-05	-0.224692	2.23914e-112	9.999e-05	-0.114779	1.2625e-30	9.999e-05
Protein decay rate	0.0778357	1.37379e-08	9.999e-05	0.0749713	1.42213e-10	9.999e-05	0.0172073	0.141017	0.09999	0.081884	2.47249e-12	9.999e-05	0.076298	6.71008e-11	9.999e-05	0.020679	0.0770291	0.0620938
(C) Spearman's correlation and partial correlation coefficients based on the presence/absence of the inhibitory codon pairs
	Correlation			Partial correlation controlled for GC content			Partial correlation controlled for tAI			Partial correlation controlled for dipeptide content			Partial correlation controlled for coding length			Partial correlation controlled for GC content, tAI, dipeptide content, and coding length
	r	P value	Perm. P value	r	P value	Perm. P value	r	P value	Perm. P value	r	P value	Perm. P value	r	P value	Perm. P value	r	P value	Perm. P value
mRNA synthesis rate (Cramer 1)	-0.228884	2.08863e-49	9.999e-05	-0.201961	1.26919e-38	9.999e-05	-0.0439437	0.00510779	0.00409959	-0.231751	1.25157e-50	9.999e-05	-0.186459	4.47321e-33	9.999e-05	-0.00392649	0.802596	0.408159
mRNA synthesis rate (Cramer 2)	-0.215085	7.74568e-41	9.999e-05	-0.204089	7.5762e-37	9.999e-05	-0.123757	2.21204e-14	9.999e-05	-0.212968	4.82131e-40	9.999e-05	-0.161356	1.76778e-23	9.999e-05	-0.0478586	0.0032531	0.00129987
mRNA synthesis rate (Gresham)	-0.189163	1.32103e-36	9.999e-05	-0.164935	4.13344e-28	9.999e-05	0.00944494	0.531839	0.264374	-0.177731	1.93083e-32	9.999e-05	-0.233745	1.76754e-55	9.999e-05	-0.0295613	0.0504054	0.0267973
mRNA synthesis rate (Coller)	-0.307737	3.17333e-83	9.999e-05	-0.284421	7.85938e-71	9.999e-05	-0.147514	1.01506e-19	9.999e-05	-0.313169	2.97233e-86	9.999e-05	-0.197967	1.67968e-34	9.999e-05	-0.0216077	0.18569	0.0962904
mRNA decay rate (Cramer 1)	0.356537	6.34105e-122	9.999e-05	0.32273	5.50471e-99	9.999e-05	0.145482	1.24131e-20	9.999e-05	0.352379	6.3897e-119	9.999e-05	0.342106	9.15271e-112	9.999e-05	0.128041	2.75222e-16	9.999e-05
mRNA decay rate (Cramer 2)	0.35154	1.83373e-110	9.999e-05	0.33541	4.21879e-100	9.999e-05	0.220754	5.74615e-43	9.999e-05	0.338347	6.1523e-102	9.999e-05	0.314101	2.26458e-87	9.999e-05	0.143297	8.61552e-19	9.999e-05
mRNA decay rate (Gresham)	0.303818	7.83838e-88	9.999e-05	0.284694	7.0402e-77	9.999e-05	0.228315	2.31353e-49	9.999e-05	0.310179	1.23293e-91	9.999e-05	0.148852	1.23872e-21	9.999e-05	0.0665069	2.15307e-05	9.999e-05
mRNA decay rate (Coller)	0.137048	3.24759e-17	9.999e-05	0.12025	1.42386e-13	9.999e-05	0.0190079	0.244165	0.126987	0.131	7.59493e-16	9.999e-05	0.165546	1.73636e-24	9.999e-05	0.0436239	0.00752081	0.00379962
Protein per mRNA	-0.296983	1.03752e-62	9.999e-05	-0.289846	1.14028e-59	9.999e-05	-0.072174	7.05497e-05	0.00019998	-0.286593	2.54346e-58	9.999e-05	-0.303564	1.49053e-65	9.999e-05	-0.0727287	6.25268e-05	9.999e-05
Ribosome occupancy	-0.389923	2.53812e-162	9.999e-05	-0.359006	4.16246e-136	9.999e-05	-0.247843	1.45125e-63	9.999e-05	-0.384542	1.60015e-157	9.999e-05	-0.282147	1.3286e-82	9.999e-05	-0.064417	1.63917e-05	0.00019998
Protein decay rate	0.0968105	3.09682e-08	9.999e-05	0.0904358	2.35346e-07	9.999e-05	-0.0121621	0.487842	0.241976	0.103895	2.81229e-09	9.999e-05	0.0937583	8.33463e-08	9.999e-05	-0.00485703	0.781844	0.390761
(D) Kendall's correlation and partial correlation coefficients based on the presence/absence of the inhibitory codon pairs
	Correlation			Partial correlation controlled for GC content			Partial correlation controlled for tAI			Partial correlation controlled for dipeptide content			Partial correlation controlled for coding length			Partial correlation controlled for GC content, tAI, dipeptide content, and coding length
	t	P value	Perm. P value	t	P value	Perm. P value	t	P value	Perm. P value	t	P value	Perm. P value	t	P value	Perm. P value	t	P value	Perm. P value
mRNA synthesis rate (Cramer 1)	-0.18693	3.64343e-48	9.999e-05	-0.171557	2.33597e-60	9.999e-05	-0.085204	3.98402e-16	9.999e-05	-0.188374	2.1602e-72	9.999e-05	-0.163896	3.02288e-55	9.999e-05	-0.0610035	5.70601e-09	9.999e-05
mRNA synthesis rate (Cramer 2)	-0.17564	6.10257e-40	9.999e-05	-0.169345	5.81291e-55	9.999e-05	-0.125284	7.233e-31	9.999e-05	-0.174389	3.55519e-58	9.999e-05	-0.146012	2.58407e-41	9.999e-05	-0.0868183	1.22573e-15	9.999e-05
mRNA synthesis rate (Gresham)	-0.154581	5.46099e-36	9.999e-05	-0.140626	2.69381e-44	9.999e-05	-0.046262	4.37331e-06	9.999e-05	-0.148013	6.99851e-49	9.999e-05	-0.17888	1.47098e-70	9.999e-05	-0.0611474	1.29102e-09	9.999e-05
mRNA synthesis rate (Coller)	-0.2513	2.431e-79	9.999e-05	-0.237482	1.45308e-105	9.999e-05	-0.162148	3.33619e-50	9.999e-05	-0.254214	1.12152e-120	9.999e-05	-0.187884	8.77805e-67	9.999e-05	-0.0950157	2.61117e-18	9.999e-05
mRNA decay rate (Cramer 1)	0.291206	0	9.999e-05	0.27056	3.26585e-147	9.999e-05	0.17166	2.12352e-60	9.999e-05	0.288756	2.13598e-167	9.999e-05	0.283699	1.17648e-161	9.999e-05	0.156823	1.13377e-50	9.999e-05
mRNA decay rate (Cramer 2)	0.287069	0	9.999e-05	0.277276	3.64498e-144	9.999e-05	0.212568	1.55656e-85	9.999e-05	0.279429	2.21217e-146	9.999e-05	0.265902	9.66348e-133	9.999e-05	0.173093	2.69074e-57	9.999e-05
mRNA decay rate (Gresham)	0.248898	0	9.999e-05	0.23778	1.04029e-114	9.999e-05	0.206715	3.62421e-87	9.999e-05	0.252507	4.17478e-129	9.999e-05	0.157903	1.2503e-51	9.999e-05	0.116374	8.27955e-29	9.999e-05
mRNA decay rate (Coller)	0.112257	0	9.999e-05	0.102925	3.15535e-21	9.999e-05	0.0497768	4.78917e-06	9.999e-05	0.108942	1.37359e-23	9.999e-05	0.127156	1.54027e-31	9.999e-05	0.0590376	5.87427e-08	9.999e-05
Protein per mRNA	-0.242526	5.16904e-60	9.999e-05	-0.23847	3.98348e-86	9.999e-05	-0.120539	2.73275e-23	9.999e-05	-0.23658	8.50601e-85	9.999e-05	-0.24619	1.14528e-91	9.999e-05	-0.120418	3.17366e-23	9.999e-05
Ribosome occupancy	-0.318406	7.49956e-150	9.999e-05	-0.297991	3.99821e-196	9.999e-05	-0.2362	5.62841e-124	9.999e-05	-0.315206	3.43796e-219	9.999e-05	-0.247234	1.2232e-135	9.999e-05	-0.139078	3.66329e-44	9.999e-05
Protein decay rate	0.0814404	3.31106e-08	9.999e-05	0.0779305	2.61709e-11	9.999e-05	0.0213617	0.067638	0.0664934	0.0853779	2.79869e-13	9.999e-05	0.0798133	8.62776e-12	9.999e-05	0.02457	0.0356501	0.050295
