# Supplementary material for: The link between adjacent codon pairs and mRNA stability
Source: BMC Genomics. 2017 May 10;18:364. doi: 10.1186/s12864-017-3749-8 (PMC5424319; doi:10.1186/s12864-017-3749-8)
Supplement: Supplementary file 4 — Test for association of the out-of-frame inhibitory codon pairs with mRNA decay rate, protein abundance per mRNA, and ribosome occupancy. (A) Spearman’s correlation and partial correlation coefficients to assess associations between the fraction of the inhibitory codon pairs in the +1 frame and the gene expression variables. P values obtained according to Kim [16] and those based on permutation tests are shown. (B) Same as (A) but for Kendall’s correlation coefficients. (C) Same as (A) but for the presence/absence of the inhibitory codon pairs. (D) Same as (B) but for the presence/absence of the inhibitory codon pairs. (E) Same as (A) but for the +2 frame. (F) Same as (B) but for the +2 frame. (G) Same as (C) but for the +2 frame. (H) Same as (D) but for the +2 frame. (XLSX 57 kb) [file 12864_2017_3749_MOESM4_ESM.xlsx]

## Sheet: Table S3
Table S4 Test for association of the out-of-frame inhibitory codon pairs with mRNA decay rate, protein abundance per mRNA, and ribosome occupancy
(A) Spearman's correlation and partial correlation coefficients based on the fraction of the inhibitory codon pairs in the +1 frame
	Correlation			Partial correlation controlled for GC content			Partial correlation controlled for tAI			Partial correlation controlled for dipeptide content			Partial correlation controlled for coding length			Partial correlation controlled for GC content, tAI, dipeptide content, and coding length
	r	P value	Perm. P value	r	P value	Perm. P value	r	P value	Perm. P value	r	P value	Perm. P value	r	P value	Perm. P value	r	P value	Perm. P value
mRNA decay rate (Cramer 1)	0.0626407	6.52261e-05	9.999e-05	0.0775869	7.50559e-07	9.999e-05	0.0391319	0.0126784	0.00609939	0.0658087	2.72978e-05	9.999e-05	0.0438149	0.0052505	0.00329967	0.0515911	0.00101608	0.00069993
mRNA decay rate (Cramer 2)	0.0505853	0.00185655	0.00089991	0.0615178	0.000153365	9.999e-05	0.0480159	0.00314083	0.00149985	0.0535741	0.000980805	0.00069993	0.0151234	0.352473	0.169783	0.0190742	0.241085	0.125387
mRNA decay rate (Gresham)	0.165076	2.64159e-26	9.999e-05	0.17527	1.73957e-29	9.999e-05	0.159208	1.4877e-24	9.999e-05	0.164658	3.58353e-26	9.999e-05	0.0745366	1.89387e-06	9.999e-05	0.0582766	0.000197891	0.00019998
mRNA decay rate (Coller)	0.00207779	0.898692	0.455754	0.00820231	0.615295	0.30127	-0.0143417	0.379563	0.194881	0.00518247	0.750856	0.372063	0.01463	0.370056	0.182782	0.0200822	0.218703	0.112189
Protein per mRNA	0.000109072	0.995213	0.490651	-0.00514712	0.777123	0.386261	0.0279078	0.124759	0.0622938	-0.00644162	0.723142	0.353265	0.00353206	0.845982	0.422358	0.0312327	0.0859379	0.0430957
Ribosome occupancy	-0.0782003	1.6405e-07	9.999e-05	-0.104934	2.00749e-12	9.999e-05	-0.0716434	1.62434e-06	9.999e-05	-0.0808129	6.2695e-08	9.999e-05	0.0178454	0.232869	0.114089	0.0193009	0.197088	0.0987901
(B) Kendall's correlation and partial correlation coefficients based on the fraction of the inhibitory codon pairs in the +1 frame
	Correlation			Partial correlation controlled for GC content			Partial correlation controlled for tAI			Partial correlation controlled for dipeptide content			Partial correlation controlled for coding length			Partial correlation controlled for GC content, tAI, dipeptide content, and coding length
	t	P value	Perm. P value	t	P value	Perm. P value	t	P value	Perm. P value	t	P value	Perm. P value	t	P value	Perm. P value	t	P value	Perm. P value
mRNA decay rate (Cramer 1)	0.0438695	5.33552e-05	9.999e-05	0.0505292	1.39604e-06	9.999e-05	0.0312871	0.00280862	0.00139986	0.0453562	1.48064e-05	9.999e-05	0.0368125	0.000438727	0.00019998	0.0356336	0.000669502	9.999e-05
mRNA decay rate (Cramer 2)	0.0350897	0.00172963	0.00069993	0.0401274	0.000215668	9.999e-05	0.0329878	0.0023531	0.0009999	0.0364498	0.000777105	0.00049995	0.0216252	0.0461593	0.0269973	0.0243381	0.0248846	0.00969903
mRNA decay rate (Gresham)	0.114953	0	9.999e-05	0.119517	2.57762e-30	9.999e-05	0.111432	1.43539e-26	9.999e-05	0.114713	4.6583e-28	9.999e-05	0.0797834	2.20369e-14	9.999e-05	0.0764269	2.59085e-13	9.999e-05
mRNA decay rate (Coller)	0.00125595	0.911878	0.462554	0.00419088	0.700174	0.357664	-0.00637461	0.55805	0.285571	0.00271524	0.802978	0.411659	0.00592339	0.586249	0.305369	0.00553852	0.610954	0.310069
Protein per mRNA	7.02864e-06	0.99955	0.49595	-0.0024572	0.839394	0.420358	0.0122034	0.314159	0.146585	-0.00304247	0.801859	0.40466	0.00118982	0.921824	0.473653	0.0109785	0.365437	0.167983
Ribosome occupancy	-0.0536845	1.95273e-07	9.999e-05	-0.0655826	4.85721e-11	9.999e-05	-0.0492278	7.99311e-07	9.999e-05	-0.0549078	3.69166e-08	9.999e-05	-0.0191844	0.0544288	0.0205979	-0.0228362	0.0220931	0.00389961
(C) Spearman's correlation and partial correlation coefficients based on the presence/absence of the inhibitory codon pairs in the +1 frame
	Correlation			Partial correlation controlled for GC content			Partial correlation controlled for tAI			Partial correlation controlled for dipeptide content			Partial correlation controlled for coding length			Partial correlation controlled for GC content, tAI, dipeptide content, and coding length
	r	P value	Perm. P value	r	P value	Perm. P value	r	P value	Perm. P value	r	P value	Perm. P value	r	P value	Perm. P value	r	P value	Perm. P value
mRNA decay rate (Cramer 1)	0.0759781	1.2629e-06	9.999e-05	0.0579378	0.000222246	9.999e-05	0.048313	0.00208307	0.00129987	0.08021	3.12728e-07	9.999e-05	0.0302428	0.0540858	0.0281972	0.0397659	0.0113364	0.00729927
mRNA decay rate (Cramer 2)	0.0950521	4.69556e-09	9.999e-05	0.085702	1.30267e-07	9.999e-05	0.114145	1.91713e-12	9.999e-05	0.0993821	9.07164e-10	9.999e-05	0.00464746	0.775095	0.39686	0.013799	0.396418	0.19548
mRNA decay rate (Gresham)	0.319606	1.67022e-97	9.999e-05	0.311778	1.30078e-92	9.999e-05	0.315384	7.76076e-95	9.999e-05	0.319254	2.93963e-97	9.999e-05	0.0662471	2.30263e-05	9.999e-05	0.0567836	0.000287632	0.00029997
mRNA decay rate (Coller)	-0.0163626	0.316022	0.152885	-0.024391	0.135031	0.0705929	-0.035996	0.0273814	0.0129987	-0.0122551	0.452744	0.223678	0.0145592	0.372376	0.190881	0.0223463	0.171096	0.0810919
Protein per mRNA	0.00112823	0.950517	0.475852	0.00439115	0.809172	0.417458	0.0235065	0.196035	0.10089	-0.00659341	0.716895	0.359264	0.0121195	0.505064	0.244676	0.0255648	0.159879	0.0806919
Ribosome occupancy	-0.251567	1.64541e-65	9.999e-05	-0.247707	1.70624e-63	9.999e-05	-0.266471	1.49177e-73	9.999e-05	-0.255199	2.06917e-67	9.999e-05	0.0146823	0.326337	0.160384	0.0122093	0.414553	0.20258
(D) Kendall's correlation and partial correlation coefficients based on the presence/absence of the inhibitory codon pairs in the +1 frame
	Correlation			Partial correlation controlled for GC content			Partial correlation controlled for tAI			Partial correlation controlled for dipeptide content			Partial correlation controlled for coding length			Partial correlation controlled for GC content, tAI, dipeptide content, and coding length
	t	P value	Perm. P value	t	P value	Perm. P value	t	P value	Perm. P value	t	P value	Perm. P value	t	P value	Perm. P value	t	P value	Perm. P value
mRNA decay rate (Cramer 1)	0.0620561	1.30235e-06	9.999e-05	0.0517695	7.65256e-07	9.999e-05	0.0447674	1.90866e-05	0.00129987	0.0643781	7.83914e-10	9.999e-05	0.0391364	0.000185817	0.0281972	0.0340515	0.00115105	0.00149985
mRNA decay rate (Cramer 2)	0.07762	5.05018e-09	9.999e-05	0.0722527	2.70113e-11	9.999e-05	0.0857256	2.69509e-15	9.999e-05	0.0798546	1.79911e-13	9.999e-05	0.0305335	0.0048729	0.39686	0.0360938	0.000878874	0.00209979
mRNA decay rate (Gresham)	0.261831	0	9.999e-05	0.256883	1.50435e-133	9.999e-05	0.257777	1.81662e-134	9.999e-05	0.261595	2.02447e-138	9.999e-05	0.123545	2.80618e-32	9.999e-05	0.120733	7.02352e-31	9.999e-05
mRNA decay rate (Coller)	-0.0134027	0.315958	0.154185	-0.0177741	0.102427	0.0705929	-0.0238332	0.028528	0.0129987	-0.0111697	0.304727	0.223678	0.00233889	0.829836	0.190881	0.000328375	0.975939	0.493951
Protein per mRNA	0.000921346	0.950505	0.471853	0.0027115	0.823035	0.417458	0.0124021	0.306344	0.10089	-0.0032832	0.786547	0.359264	0.00639283	0.598001	0.244676	0.0119873	0.323047	0.19828
Ribosome occupancy	-0.205427	1.70729e-63	9.999e-05	-0.200968	2.75149e-90	9.999e-05	-0.208148	1.02979e-96	9.999e-05	-0.207326	5.75303e-96	9.999e-05	-0.0625911	3.4891e-10	0.160384	-0.0661226	3.42194e-11	9.999e-05
(E) Spearman's correlation and partial correlation coefficients based on the fraction of the inhibitory codon pairs in the +2 frame
	Correlation			Partial correlation controlled for GC content			Partial correlation controlled for tAI			Partial correlation controlled for dipeptide content			Partial correlation controlled for coding length			Partial correlation controlled for GC content, tAI, dipeptide content, and coding length
	r	P value	Perm. P value	r	P value	Perm. P value	r	P value	Perm. P value	r	P value	Perm. P value	r	P value	Perm. P value	r	P value	Perm. P value
mRNA decay rate (Cramer 1)	-0.0260121	0.0975593	0.0519948	0.013147	0.402497	0.20288	-0.0113184	0.471081	0.243476	-0.0244808	0.118984	0.0591941	-0.0326228	0.0377269	0.0207979	0.0150973	0.336541	0.165683
mRNA decay rate (Cramer 2)	-0.00757577	0.641352	0.324468	0.0227023	0.162756	0.0844916	0.0192829	0.235788	0.115688	-0.00588748	0.717388	0.359264	-0.0153007	0.346855	0.173483	0.0338253	0.0375928	0.0184982
mRNA decay rate (Gresham)	0.0249851	0.110647	0.0590941	0.0490916	0.00171565	0.00089991	0.0375001	0.0166412	0.00949905	0.024658	0.11544	0.0612939	0.0144438	0.356517	0.178082	0.0101118	0.518777	0.259874
mRNA decay rate (Coller)	-0.00802618	0.622858	0.314869	0.0110972	0.496567	0.245775	0.00350323	0.830057	0.415758	-0.00547514	0.737292	0.369063	-0.00442844	0.78615	0.387761	0.0325512	0.0461515	0.0243976
Protein per mRNA	0.0317195	0.0809579	0.0421958	0.0194931	0.283661	0.141086	-0.00073475	0.967768	0.481552	0.0282632	0.120027	0.0576942	0.031612	0.0820438	0.0408959	0.00652873	0.719688	0.356464
Ribosome occupancy	0.0249454	0.0953227	0.0481952	-0.0280339	0.0608827	0.0312969	0.00533116	0.721561	0.372063	0.0237785	0.111892	0.0568943	0.0523503	0.000462036	0.00019998	0.0095176	0.524762	0.265873
(F) Kendall's correlation and partial correlation coefficients based on the fraction of the inhibitory codon pairs in the +2 frame
	Correlation			Partial correlation controlled for GC content			Partial correlation controlled for tAI			Partial correlation controlled for dipeptide content			Partial correlation controlled for coding length			Partial correlation controlled for GC content, tAI, dipeptide content, and coding length
	t	P value	Perm. P value	t	P value	Perm. P value	t	P value	Perm. P value	t	P value	Perm. P value	t	P value	Perm. P value	t	P value	Perm. P value
mRNA decay rate (Cramer 1)	-0.0180739	0.0982464	0.0477952	0.000373624	0.971536	0.488651	-0.0103323	0.323768	0.147185	-0.0173653	0.0972372	0.0550945	-0.018721	0.0737978	0.0392961	0.00308935	0.768051	0.378262
mRNA decay rate (Cramer 2)	-0.00517264	0.64652	0.321168	0.00898328	0.407502	0.213379	0.00720354	0.506564	0.251075	-0.00443113	0.682856	0.345965	-0.00437385	0.686737	0.337066	0.0195688	0.0712928	0.0322968
mRNA decay rate (Gresham)	0.0126427	0.246275	0.126587	0.0238104	0.0226367	0.0148985	0.0184497	0.077345	0.0458954	0.0124771	0.23228	0.130487	0.0215376	0.0392151	0.0147985	0.0260772	0.0125742	0.0039996
mRNA decay rate (Coller)	-0.0058621	0.607279	0.30127	0.00313553	0.77326	0.40176	-0.000280803	0.979415	0.490451	-0.00468234	0.667018	0.342366	-0.00563123	0.604853	0.305669	0.0095739	0.379206	0.20008
Protein per mRNA	0.0216931	0.083782	0.0446955	0.0159229	0.189078	0.105789	0.00629877	0.603398	0.29667	0.0201112	0.0971641	0.0534947	0.0212112	0.080206	0.0464954	0.00596602	0.622839	0.308369
Ribosome occupancy	0.0205252	0.0479969	0.0216978	-0.00426471	0.66896	0.337166	0.0110154	0.269424	0.135386	0.0199884	0.0450682	0.0287971	0.0170953	0.0865358	0.0333967	-0.00737617	0.459737	0.20218
(G) Spearman's correlation and partial correlation coefficients based on the presence/absence of the inhibitory codon pairs in the +2 frame
	Correlation			Partial correlation controlled for GC content			Partial correlation controlled for tAI			Partial correlation controlled for dipeptide content			Partial correlation controlled for coding length			Partial correlation controlled for GC content, tAI, dipeptide content, and coding length
	r	P value	Perm. P value	r	P value	Perm. P value	r	P value	Perm. P value	r	P value	Perm. P value	r	P value	Perm. P value	r	P value	Perm. P value
mRNA decay rate (Cramer 1)	0.0115832	0.46071	0.223678	0.0128921	0.41168	0.212579	0.00321968	0.837562	0.414359	0.0135224	0.389194	0.19518	-0.0291898	0.0630191	0.0308969	0.00252822	0.872153	0.432757
mRNA decay rate (Cramer 2)	0.0478749	0.00322628	0.0019998	0.054079	0.000877595	0.00079992	0.0787656	1.2355e-06	9.999e-05	0.0493729	0.00238799	0.00149985	-0.0233164	0.151678	0.0794921	0.0097951	0.547204	0.272473
mRNA decay rate (Gresham)	0.210106	6.47802e-42	9.999e-05	0.213258	3.7907e-43	9.999e-05	0.217714	6.13601e-45	9.999e-05	0.209818	8.58358e-42	9.999e-05	0.0107074	0.494295	0.243976	0.00820619	0.600535	0.30037
mRNA decay rate (Coller)	-0.03198	0.0499907	0.0238976	-0.0301385	0.0647645	0.0344966	-0.0347022	0.033445	0.0178982	-0.029006	0.0754945	0.040396	-0.00988011	0.544961	0.276972	0.0179384	0.271918	0.141086
Protein per mRNA	0.00518528	0.775479	0.389261	0.00303544	0.867421	0.431157	-0.00397064	0.827142	0.40206	0.00118772	0.94792	0.467453	0.0132369	0.466611	0.229477	-0.000320861	0.985928	0.494251
Ribosome occupancy	-0.178861	1.82687e-33	9.999e-05	-0.195118	1.30963e-39	9.999e-05	-0.208143	5.9688e-45	9.999e-05	-0.180468	4.84841e-34	9.999e-05	0.0323146	0.030719	0.0143986	0.000694262	0.962996	0.477952
(H) Kendall's correlation and partial correlation coefficients based on the presence/absence of the inhibitory codon pairs in the +2 frame
	Correlation			Partial correlation controlled for GC content			Partial correlation controlled for tAI			Partial correlation controlled for dipeptide content			Partial correlation controlled for coding length			Partial correlation controlled for GC content, tAI, dipeptide content, and coding length
	t	P value	Perm. P value	t	P value	Perm. P value	t	P value	Perm. P value	t	P value	Perm. P value	t	P value	Perm. P value	t	P value	Perm. P value
mRNA decay rate (Cramer 1)	0.00946075	0.460643	0.229277	0.0100925	0.335125	0.215778	0.00468351	0.654674	0.340366	0.0105335	0.314436	0.209179	-0.0113661	0.277713	0.183782	-4.58372e-05	0.996509	0.492351
mRNA decay rate (Cramer 2)	0.0390949	0.00323782	0.00129987	0.0423333	9.48838e-05	0.00059994	0.0543911	5.30074e-07	9.999e-05	0.0398482	0.00023862	0.00159984	0.00144004	0.894369	0.463754	0.0203486	0.0607269	0.0505949
mRNA decay rate (Gresham)	0.172126	0	9.999e-05	0.173445	6.41971e-62	9.999e-05	0.175168	4.05303e-63	9.999e-05	0.171943	6.97296e-61	9.999e-05	0.0633073	1.35456e-09	9.999e-05	0.0670748	1.37078e-10	9.999e-05
mRNA decay rate (Coller)	-0.0261952	0.0500035	0.0259974	-0.025147	0.0208511	0.0335966	-0.0274123	0.011775	0.020098	-0.0245714	0.0239593	0.0328967	-0.0147376	0.175677	0.132487	-0.00482887	0.657382	0.351365
Protein per mRNA	0.00423447	0.775426	0.383362	0.00305217	0.801241	0.411759	-0.000661619	0.956481	0.480852	0.00205169	0.865621	0.454655	0.00831752	0.492697	0.292571	-0.0005825	0.9617	0.484452
Ribosome occupancy	-0.146055	5.7835e-33	9.999e-05	-0.153214	2.98409e-53	9.999e-05	-0.157999	1.62766e-56	9.999e-05	-0.146868	4.46775e-49	9.999e-05	-0.0320042	0.00133331	0.00249975	-0.0513744	2.61854e-07	9.999e-05
