# Supplementary material for: The link between adjacent codon pairs and mRNA stability
Source: BMC Genomics. 2017 May 10;18:364. doi: 10.1186/s12864-017-3749-8 (PMC5424319; doi:10.1186/s12864-017-3749-8)
Supplement: Supplementary file 5 — Properties of 61 nonstop codons. Shown are corresponding amino acids, relative adaptiveness values for tAI [19, 24], classification of optimal (O) and nonoptimal (N) codons [20], and a binary variable to indicate whether the codon constitutes the inhibitory codon pairs [11]. (XLSX 42 kb) [file 12864_2017_3749_MOESM5_ESM.xlsx]

## Sheet: Table S4
Table S5 Properties of 61 nonstop codons
Codon	Amino acid	Relative adaptiveness value for tAI	Codon optimality	Inhibitory codon pairs
AAA	K	0.431034	N	0
AAC	N	0.615764	O	0
AAG	K	1	O	0
AAT	N	0.27032	N	0
ACA	T	0.246373	N	0
ACC	T	0.487685	O	0
ACG	T	0.140394	N	0
ACT	T	0.67734	O	0
AGA	R	0.67734	O	0
AGC	Z	0.123153	N	0
AGG	R	0.278325	N	1
AGT	Z	0.054064	N	0
ATA	I	0.123233	N	1
ATC	I	0.576355	O	0
ATG	M	0.615764	N	0
ATT	I	0.800493	O	0
CAA	Q	0.554187	O	0
CAC	H	0.431034	O	0
CAG	Q	0.238916	N	0
CAT	H	0.189224	N	0
CCA	P	0.615776	O	0
CCC	P	0.08867	N	0
CCG	P	0.197044	N	1
CCT	P	0.123153	N	0
CGA	R	3.7e-05	N	1
CGC	R	0.26601	N	0
CGG	R	0.061576	N	1
CGT	R	0.369458	O	0
CTA	L	0.184729	N	0
CTC	L	0.061576	N	1
CTG	L	0.059113	N	1
CTT	L	0.027032	N	0
GAA	E	0.862069	O	0
GAC	D	0.985222	O	0
GAG	E	0.399015	N	0
GAT	D	0.432512	N	0
GCA	A	0.30795	N	0
GCC	A	0.487685	O	0
GCG	A	0.098522	N	1
GCT	A	0.67734	O	0
GGA	G	0.184729	N	0
GGC	G	0.985222	N	0
GGG	G	0.182266	N	0
GGT	G	0.432512	O	0
GTA	V	0.123239	N	1
GTC	V	0.62069	O	0
GTG	V	0.162562	N	1
GTT	V	0.862069	O	0
TAC	Y	0.492611	O	0
TAT	Y	0.216256	N	0
TCA	S	0.184797	N	0
TCC	S	0.487685	O	0
TCG	S	0.12069	N	0
TCT	S	0.67734	O	0
TGC	C	0.246305	N	0
TGG	W	0.369458	N	0
TGT	C	0.108128	O	0
TTA	L	0.431034	N	0
TTC	F	0.615764	O	0
TTG	L	0.753695	O	0
TTT	F	0.27032	N	0
