# Supplementary material for: The link between adjacent codon pairs and mRNA stability
Source: BMC Genomics. 2017 May 10;18:364. doi: 10.1186/s12864-017-3749-8 (PMC5424319; doi:10.1186/s12864-017-3749-8)
Supplement: Supplementary file 6 — Test for association of codon optimality with mRNA decay rate, protein abundance per mRNA, and ribosome occupancy. (A) Spearman’s correlation and partial correlation coefficients to assess associations between codon optimality and the gene expression variables. P values obtained according to Kim [16] and those based on permutation tests are shown. (B) Same as (A) but for Kendall’s correlation coefficients. (XLSX 44 kb) [file 12864_2017_3749_MOESM6_ESM.xlsx]

## Sheet: Table S3
Table S6 Test for association of codon optimality with mRNA decay rate, protein abundance per mRNA, and ribosome occupancy
(A) Spearman's correlation and partial correlation coefficients
	Correlation			Partial correlation controlled for fraction of inhibitory pairs			Partial correlation controlled for presence/absence of inhibitory pairs			Partial correlation controlled for GC content			Partial correlation controlled for dipeptide content			Partial correlation controlled for coding length			Partial correlation controlled for fraction of inhibitory pairs, GC content, dipeptide content, and coding length			Partial correlation controlled for presence/absence of inhibitory pairs, GC content, dipeptide content, and coding length
	r	P value	Perm. P value	r	P value	Perm. P value	r	P value	Perm. P value	r	P value	Perm. P value	r	P value	Perm. P value	r	P value	Perm. P value	r	P value	Perm. P value	r	P value	Perm. P value
mRNA decay rate (Cramer 1)	-0.587034	0	9.999e-05	-0.506069	7.62912e-263	9.999e-05	-0.514835	1.64853e-273	9.999e-05	-0.564029	0	9.999e-05	-0.585243	0	9.999e-05	-0.582519	0	9.999e-05	-0.488969	9.73662e-243	9.999e-05	-0.498547	9.42343e-254	9.999e-05
mRNA decay rate (Cramer 2)	-0.446537	7.49304e-185	9.999e-05	-0.353117	1.774e-111	9.999e-05	-0.361969	1.90796e-117	9.999e-05	-0.445873	3.39659e-184	9.999e-05	-0.436142	1.93554e-175	9.999e-05	-0.463899	3.45308e-201	9.999e-05	-0.373566	1.85327e-125	9.999e-05	-0.382396	7.42648e-132	9.999e-05
mRNA decay rate (Gresham)	-0.242937	7.38016e-56	9.999e-05	-0.149852	6.6047e-22	9.999e-05	-0.131784	2.94152e-17	9.999e-05	-0.228762	1.48717e-49	9.999e-05	-0.247009	9.90724e-58	9.999e-05	-0.232355	4.14588e-51	9.999e-05	-0.191428	6.33403e-35	9.999e-05	-0.19748	4.21879e-37	9.999e-05
mRNA decay rate (Coller)	-0.285595	1.91067e-71	9.999e-05	-0.238925	6.59637e-50	9.999e-05	-0.253619	3.25502e-56	9.999e-05	-0.273091	3.13586e-65	9.999e-05	-0.28266	6.076e-70	9.999e-05	-0.295282	1.88655e-76	9.999e-05	-0.231741	6.1185e-47	9.999e-05	-0.242821	1.69036e-51	9.999e-05
Protein per mRNA	0.557132	1.64637e-246	9.999e-05	0.489374	4.41687e-182	9.999e-05	0.497624	3.6883e-189	9.999e-05	0.555509	1.03763e-244	9.999e-05	0.551956	5.5854e-241	9.999e-05	0.556818	4.2718e-246	9.999e-05	0.488427	4.20057e-181	9.999e-05	0.494298	4.23685e-186	9.999e-05
Ribosome occupancy	0.451859	5.581e-224	9.999e-05	0.356725	2.74744e-134	9.999e-05	0.345159	2.74473e-125	9.999e-05	0.432855	1.26953e-203	9.999e-05	0.447497	3.73817e-219	9.999e-05	0.530896	9.88131291682493e-324	9.999e-05	0.457963	1.40613e-230	9.999e-05	0.462211	2.16356e-235	9.999e-05
(B) Kendall's correlation and partial correlation coefficients
	Correlation			Partial correlation controlled for fraction of inhibitory pairs			Partial correlation controlled for presence/absence of inhibitory pairs			Partial correlation controlled for GC content			Partial correlation controlled for dipeptide content			Partial correlation controlled for coding length			Partial correlation controlled for fraction of inhibitory pairs, GC content, dipeptide content, and coding length			Partial correlation controlled for presence/absence of inhibitory pairs, GC content, dipeptide content, and coding length
	t	P value	Perm. P value	t	P value	Perm. P value	t	P value	Perm. P value	t	P value	Perm. P value	t	P value	Perm. P value	t	P value	Perm. P value	t	P value	Perm. P value	t	P value	Perm. P value
mRNA decay rate (Cramer 1)	-0.416702	0	9.999e-05	-0.35226	4.21778e-248	9.999e-05	-0.351679	2.72608e-247	9.999e-05	-0.401671	0	9.999e-05	-0.415464	0	9.999e-05	-0.414019	0	9.999e-05	-0.341779	1.6437e-233	9.999e-05	-0.342294	3.29506e-234	9.999e-05
mRNA decay rate (Cramer 2)	-0.306777	4.60653e-176	9.999e-05	-0.243472	1.3043e-111	9.999e-05	-0.239505	4.56182e-108	9.999e-05	-0.305244	2.77361e-174	9.999e-05	-0.300839	2.3886e-169	9.999e-05	-0.313183	2.3374e-183	9.999e-05	-0.249352	7.02216e-117	9.999e-05	-0.246464	3.11209e-114	9.999e-05
mRNA decay rate (Gresham)	-0.166192	1.1732e-56	9.999e-05	-0.109541	9.91389e-26	9.999e-05	-0.0877358	4.4847e-17	9.999e-05	-0.158959	2.68099e-52	9.999e-05	-0.167915	3.79032e-58	9.999e-05	-0.153451	7.3832e-49	9.999e-05	-0.113033	2.85067e-27	9.999e-05	-0.108652	2.53032e-25	9.999e-05
mRNA decay rate (Coller)	-0.19268	9.66325e-70	9.999e-05	-0.159658	9.97797e-49	9.999e-05	-0.165085	5.66613e-52	9.999e-05	-0.186203	1.25947e-65	9.999e-05	-0.191098	5.04436e-69	9.999e-05	-0.196521	6.87311e-73	9.999e-05	-0.156769	5.23412e-47	9.999e-05	-0.160021	6.65094e-49	9.999e-05
Protein per mRNA	0.389588	0	9.999e-05	0.336032	4.50545e-169	9.999e-05	0.334461	1.62987e-167	9.999e-05	0.387244	7.50195e-224	9.999e-05	0.386345	8.01894e-223	9.999e-05	0.389364	2.75672e-226	9.999e-05	0.334476	2.29789e-167	9.999e-05	0.331656	1.37281e-164	9.999e-05
Ribosome occupancy	0.315263	0	9.999e-05	0.250944	1.11423e-139	9.999e-05	0.231728	2.12098e-119	9.999e-05	0.302494	4.9341e-202	9.999e-05	0.312407	2.36591e-215	9.999e-05	0.334641	8.77829e-247	9.999e-05	0.273413	2.5319e-165	9.999e-05	0.267602	1.86309e-158	9.999e-05
