# Supplementary material for: The link between adjacent codon pairs and mRNA stability
Source: BMC Genomics. 2017 May 10;18:364. doi: 10.1186/s12864-017-3749-8 (PMC5424319; doi:10.1186/s12864-017-3749-8)
Supplement: Supplementary file 9 — mRNA synthesis/decay rate, protein abundance per mRNA, ribosome occupancy, fraction of inhibitory pairs, presence/absence of inhibitory pairs, GC content, tAI, fraction of dipeptides, and coding length for 4879 genes. (XLSX 1155 kb) [file 12864_2017_3749_MOESM9_ESM.xlsx]

## Sheet: Legend
Table S7 mRNA synthesis/decay rate, protein abundance per mRNA, ribosome occupancy, fraction of inhibitory pairs, presence/absence of inhibitory pairs, GC content, tAI, fraction of dipeptides, and coding length for 4879 genes

## Sheet: Key
Column	Name	Description
A	Gene ID
B	SR - Cramer 1	mRNA synthesis rate [RNA/min] in the "Cramer 1" dataset.
C	SR - Cramer 1	mRNA synthesis rate [RNA/min] in the "Cramer 2" dataset.
D	SR - Gresham	mRNA synthesis rate [RNA/min] in the "Gresham" dataset.
E	SR - Coller	mRNA synthesis rate [RNA/min] in the "Coller" dataset.
F	DR - Cramer 1	mRNA decay rate [1/min] in the "Cramer 1" dataset.
G	DR - Cramer 2	mRNA decay rate [1/min] in the "Cramer 2" dataset.
H	DR - Gresham	mRNA decay rate [1/min] in the "Gresham" dataset.
I	DR - Coller	mRNA decay rate [1/min] in the "Coller" dataset.
J	Protein per mRNA	Protein abundance per mRNA computed based on studies by Mann and colleagues and by Ito and colleagues.
K	Ribosome occupancy	Ribosome occupancy taken from a study by Weinberg and colleagues.
L	Protein decay rate	Protein decay rate [1/min] taken from a study by Walther and colleagues.
M	Fraction - frame 0	Fraction of the in-frame inhibitory codon pairs.
N	Fraction - frame 1	Fraction of the inhibitory codon pairs in the +1 frame.
O	Fraction - frame 2	Fraction of the inhibitory codon pairs in the +2 frame.
P	Binary - frame 1	Presence (1) and absence (0) of the in-frame inhibitory codon pairs.
Q	Binary - frame 1	Presence (1) and absence (0) of the inhibitory codon pairs in the +1 frame.
R	Binary - frame 2	Presence (1) and absence (0) of the inhibitory codon pairs in the +2 frame.
S	GC content
T	tAI
U	Fraction of dipeptides	Fraction of dipeptides encoded by the inhibitory codon pairs.
V	Coding length	Length of coding sequences [bp].

## Sheet: Table
Gene ID	SR - Cramer 1	SR - Cramer 1	SR - Gresham	SR - Coller	DR - Cramer 1	DR - Cramer 2	DR - Gresham	DR - Coller	Protein per mRNA	Ribosome occupancy	Protein decay rate	Fraction - frame 0	Fraction - frame 1	Fraction - frame 2	Binary - frame 1	Binary - frame 1	Binary - frame 2	GC content	tAI	Fraction of dipeptides	Coding length
YAL001C	0.329867	0.180431	0.262	0.223798	0.0669707	0.0617352	0.0949517	0.0641803	85.6044	0.479365	0.0017	0.000862813	0.00776531	0.00345125	1	1	1	0.371232	0.342334	0.0431406	3483
YAL002W	0.330933	0.173809	0.305	NA	0.135645	0.0876957	0.115525	NA	66.1861	0.258457	NA	0	0.00392773	0.00471328	0	1	1	0.371765	0.341991	0.0306363	3825
YAL003W	3.84747	NA	NA	1.72166	0.0185037	NA	NA	0.0159711	NA	1.52862	0.0012	0	0.0097561	0.00487805	0	1	1	0.446055	0.625093	0.00487805	621
YAL005C	0.253067	NA	5.045	NA	0.00543006	NA	0.0855737	NA	5743.78	NA	0.0006	0	0.00468019	0.00156006	0	1	1	0.440643	0.60485	0.0390016	1929
YAL007C	0.514133	NA	0.309	1.0245	0.0167265	NA	0.0279495	0.0686284	NA	0.986112	0.0011	0	0	0	0	0	0	0.37037	0.417486	0.0373832	648
YAL008W	0.0578667	0.0845674	0.169	0.178396	0.0295207	0.0399674	0.0269707	0.0252054	9.61572	1.91253	NA	0	0	0.00507614	0	0	1	0.38861	0.360651	0.0406091	597
YAL009W	0.0930667	0.176078	0.085	0.626442	0.0385296	0.0491789	0.038085	0.157533	63.2241	0.540332	0.0008	0.00387597	0.00387597	0.00387597	1	1	1	0.414103	0.313433	0.0658915	780
YAL010C	0.194133	0.152318	0.148	0.260683	0.109157	0.104592	0.105022	0.119508	120.399	0.662867	0.0019	0.00203252	0.0101626	0.00406504	1	1	1	0.367072	0.310268	0.0264228	1482
YAL011W	0.228267	0.187902	0.277	0.251337	0.0957386	0.0789182	0.106638	0.144406	79.4951	0.603448	0.001	0.00160256	0.00480769	0.00641026	1	1	1	0.415868	0.356374	0.0400641	1878
YAL012W	1.30293	NA	2.666	0.333242	0.0192701	NA	0.07617	0.0123998	1147.35	1.92494	0.0009	0	0.00508906	0.0101781	0	1	1	0.48692	0.482905	0.0330789	1185
YAL013W	0.5056	0.388041	0.271	0.248918	0.130536	0.0939998	0.0855737	0.161197	158.839	1.59404	0.0013	0.00742574	0.0049505	0.0123762	1	1	1	0.514778	0.322642	0.0420792	1218
YAL014C	0.896267	0.575697	0.237	0.356867	0.0698033	0.0668121	0.0481352	0.0778817	128.505	0.472512	0.0023	0.00393701	0.00787402	0	1	1	0	0.449219	0.325044	0.0275591	768
YAL015C	0.0821333	0.133084	0.345	0.260008	0.0447192	0.0432942	0.0729629	0.0976264	100.484	0.580841	0.0015	0	0.00502513	0.00251256	0	1	1	0.434167	0.34376	0.040201	1200
YAL016W	0.892	0.648332	0.472	0.265636	0.0348666	0.0352607	0.0641803	0.0244928	615.8	1.08165	0.0011	0	0.00157729	0	0	1	0	0.3826	0.386465	0.055205	1908
YAL017W	0.330133	0.24077	0.224	NA	0.0625584	0.103726	0.0855737	NA	902.005	0.400474	0.0009	0.00147601	0.00590406	0.00221402	1	1	1	0.388848	0.341543	0.0376384	4071
YAL019W	0.293333	0.247983	0.307	0.251474	0.0505578	0.0457402	0.0845301	0.0666488	215.08	0.487749	0.0016	0.000884956	0.00176991	0.00442478	1	1	1	0.405771	0.380003	0.040708	3396
YAL020C	0.237333	0.226999	0.099	0.101172	0.0589411	0.0372937	0.0653912	0.0866434	NA	0.535012	NA	0.00301205	0.00301205	0.0120482	1	1	1	0.551896	0.283724	0.0391566	1002
YAL021C	NA	0.231698	0.238	NA	NA	0.0907007	0.0770164	NA	394	0.656618	0.0011	0	0	0.00956938	0	0	1	0.456643	0.360989	0.027512	2514
YAL022C	0.364533	0.226789	0.146	0.599137	0.0402524	0.0408335	0.0602737	0.119508	2.69387	0.596198	0.0016	0	0.00193798	0.0135659	0	1	1	0.458172	0.336347	0.0329457	1554
YAL023C	0.637867	0.416027	0.885	0.830331	0.0206232	0.0255442	0.0722028	0.0545785	NA	0.662402	0.0014	0	0.00131926	0	0	1	0	0.445614	0.412109	0.0369393	2280
YAL024C	0.226667	0.208486	0.304	0.185772	0.100311	0.115659	0.198042	0.144406	312.155	0.302398	0.0017	0.00348675	0.00488145	0.0027894	1	1	1	0.370706	0.323992	0.0383543	4308
YAL025C	0.5448	0.334835	1.072	1.61474	0.102084	0.0934175	0.113631	0.277259	180.828	2.304	0.002	0	0	0.0131148	0	0	1	0.422367	0.431314	0.0327869	921
YAL026C	0.225067	0.14006	0.491	0.617415	0.0474433	0.0292404	0.0729629	0.110023	184.98	0.336777	0.0013	0	0.00443131	0	0	1	0	0.37586	0.391664	0.0302806	4068
YAL027W	0.156267	0.136768	0.072	0.24489	0.120547	0.0896778	0.037266	0.144406	165.319	0.763521	NA	0	0.00384615	0	0	1	0	0.384224	0.340799	0.0538462	786
YAL028W	NA	0.0837641	0.139	NA	NA	0.109671	0.0700149	NA	4.46391	0.319359	NA	0.00189753	0.0056926	0	1	1	0	0.425331	0.321558	0.0208729	1587
YAL029C	0.849867	0.484321	0.512	0.233664	0.0510794	0.0477031	0.105022	0.0315067	154.51	0.256472	0.0013	0.00136054	0	0.00340136	1	0	1	0.371603	0.365496	0.037415	4416
YAL030W	0.239733	0.29953	0.16	0.165067	0.0207405	0.0184248	0.0193077	0.024321	166.291	1.05759	0.0014	0	0	0	0	0	0	0.423729	0.307698	0.0344828	354
YAL031C	0.4048	0.182155	0.208	0.209989	0.179572	0.109554	0.108304	0.100456	159.799	0.439573	0.0014	0.00395257	0.00395257	0	1	1	0	0.400788	0.333488	0.0500659	2283
YAL032C	0.222133	0.143382	0.144	0.149274	0.0976264	0.103385	0.0770164	0.0635915	78.405	0.801311	0.0024	0	0.00529101	0.00529101	0	1	1	0.452632	0.357069	0.0343915	1140
YAL033W	0.5016	0.468863	0.08	0.885157	0.0450974	0.0434592	0.0316506	0.165035	191.576	0.920946	0.002	0.00581395	0	0	1	0	0	0.415709	0.274222	0.0465116	522
YAL034C	0.474667	0.211869	0.19	0.253012	0.164253	0.0958966	0.121605	0.0976264	3.2742	0.140976	NA	0	0.00242718	0.00485437	0	1	1	0.4219	0.347689	0.0533981	1242
YAL034W-A	0.241867	0.139856	0.102	0.240739	0.143806	0.105873	0.066014	0.203867	NA	NA	0.0017	0	0.00347222	0	0	1	0	0.385057	0.308996	0.0381944	870
YAL035W	1.57547	NA	NA	0.556766	0.0253807	NA	NA	0.0323901	1305.14	1.04037	0.0012	0	0.002997	0.001998	0	1	1	0.413094	0.498048	0.033966	3009
YAL036C	1.2688	0.873007	0.97	0.342001	0.0344507	0.0319259	0.0729629	0.07617	400.678	1.18971	0.0018	0	0	0.00271739	0	0	1	0.436937	0.393798	0.0543478	1110
YAL038W	4.41573	NA	NA	NA	0.0103532	NA	NA	NA	NA	1.44382	0.001	0	0.00200401	0.00400802	0	1	1	0.461743	0.623323	0.0440882	1503
YAL039C	0.228	0.174415	0.341	0.892039	0.126487	0.0613226	0.0471529	0.130782	92.5058	1.97403	0.001	0	0	0.0186567	0	0	1	0.530864	0.343792	0.0335821	810
YAL040C	NA	0.489003	2.89	0.789557	NA	0.115397	0.495105	0.203867	NA	0.31308	NA	0.00172712	0.00172712	0.00345423	1	1	1	0.410786	0.376223	0.029361	1743
YAL041W	0.540267	0.290755	0.651	NA	0.0945631	0.0925645	0.165035	NA	226.095	0.513463	0.0016	0	0.00468933	0	0	1	0	0.389084	0.324633	0.0269637	2565
YAL042W	0.447467	0.372621	0.528	0.746632	0.0167265	0.011775	0.0471529	0.0447192	231.331	0.654163	0.0015	0.00241546	0	0.00724638	1	0	1	0.495994	0.340279	0.031401	1248
YAL043C	0.207733	0.288203	0.247	0.428953	0.0176733	0.0921001	0.0855737	0.130782	NA	0.549548	0.0012	0.00127551	0.00127551	0.00382653	1	1	1	0.460136	0.341896	0.0446429	2358
YAL044C	0.516	NA	0.705	2.15889	0.00670809	NA	0.0231822	0.0247553	268.735	1.56186	0.0016	0	0.0118343	0.00591716	0	1	1	0.483431	0.398407	0.035503	513
YAL046C	0.159467	0.265962	0.055	0.757194	0.0300845	0.0319622	NA	0.0700149	57.6263	1.07645	0.0025	0	0	0	0	0	0	0.481793	0.349035	0.0598291	357
YAL047C	NA	0.09383	0.095	0.261266	NA	0.0879356	0.0647801	0.192541	78.568	0.555422	0.0022	0.00322061	0.00322061	0	1	1	0	0.365436	0.350611	0.037037	1869
YAL048C	NA	NA	0.08	0.381057	NA	NA	0.0693147	0.144406	540.96	0.5191	NA	0.00151286	0	0.00151286	1	0	1	0.399196	0.35328	0.0332829	1989
YAL049C	0.451733	0.260561	0.2	0.267397	0.0378149	0.029475	0.0422651	0.0275058	347.137	1.31168	0.0018	0	0.00408163	0.00816327	0	1	1	0.418354	0.396682	0.0163265	741
YAL051W	0.452	0.332214	0.18	0.276067	0.125798	0.171189	0.0835117	0.115525	33.7885	0.504496	NA	0.000956023	0.00382409	0.000956023	1	1	1	0.373092	0.332937	0.0363289	3144
YAL053W	0.307467	0.206946	0.609	1.54604	0.0655149	0.0861364	0.0835117	0.130782	27.0714	0.743763	0.0018	0	0.00383632	0	0	1	0	0.418793	0.36495	0.028133	2352
YAL054C	0.0770667	0.0563769	0.141	NA	0.0438423	0.0363576	0.0541521	NA	45.6028	0.0684932	NA	0	0.00280899	0.00280899	0	1	1	0.453782	0.437873	0.0365169	2142
YAL055W	0.304	0.255042	0.237	0.30683	0.0717544	0.0861644	NA	0.101933	56.1219	0.986661	0.0012	0	0	0	0	0	0	0.423573	0.298496	0.0502793	543
YAL056W	0.303733	0.234575	0.22	0.6216	0.0708739	0.111883	0.0672958	0.141459	27.2763	0.217369	NA	0.00341297	0.00341297	0.00227531	1	1	1	0.395006	0.301336	0.0318544	2643
YAL058W	0.127467	0.14844	0.086	0.188156	0.0295459	0.0404126	0.0491594	0.0700149	152.919	0.514974	0.0016	0.00199601	0.00399202	0.00598802	1	1	1	0.434062	0.314366	0.0359281	1509
YAL059W	0.733333	0.812955	0.311	1.77502	0.0557641	0.0563355	0.0679556	0.33007	287.05	1.04144	0.0018	0	0	0	0	0	0	0.403756	0.396726	0.056872	639
YAL060W	0.236267	0.258	0.259	NA	0.0428662	0.0242976	0.0602737	NA	NA	0.9341	0.0018	0	0	0.00262467	0	0	1	0.449956	0.403967	0.0314961	1149
YAL062W	NA	0.0296403	0.084	NA	NA	0.0152326	NA	NA	94.7122	NA	NA	0	0.00219298	0.00438596	0	1	1	0.4869	0.41052	0.0328947	1374
YAL063C	0.228	0.112225	NA	0.0349817	0.11457	0.0960709	NA	0.0630134	NA	NA	NA	0.000757002	0.00529902	0.000757002	1	1	1	0.44646	0.41255	0.0249811	3969
YAL064W	NA	NA	NA	NA	NA	NA	NA	NA	NA	NA	NA	0	0	0	0	0	0	0.368421	0.290587	0.0430108	285
YAL067C	NA	NA	0.011	NA	NA	NA	NA	NA	NA	0.223214	NA	0	0.00168919	0	0	1	0	0.360831	0.372416	0.0337838	1782
YAL068C	NA	0.146506	NA	NA	NA	0.187026	NA	NA	NA	NA	NA	0	0.00840336	0	0	1	0	0.495868	0.541466	0.0336134	363
YAR002C-A	0.361067	NA	0.287	1.08006	0.00948347	NA	0.013538	0.039836	NA	NA	0.0012	0	0	0	0	0	0	0.395455	0.468668	0.0321101	660
YAR002W	0.928267	0.536699	0.523	0.516668	0.0692455	0.0707975	0.099021	0.128361	759.776	1.11278	0.0015	0	0.00743494	0.00185874	0	1	1	0.395062	0.351751	0.0241636	1620
YAR003W	0.2104	0.162027	0.162	0.426525	0.0722028	0.0663018	0.0722028	0.141459	89.7137	0.46967	NA	0.00470588	0.00705882	0.00470588	1	1	1	0.400468	0.311355	0.04	1281
YAR007C	0.397067	0.320178	0.162	0.384256	0.0466766	0.0750851	0.0541521	0.0679556	808.246	1.24304	0.0013	0	0.00322581	0.00483871	0	1	1	0.394962	0.398387	0.0387097	1866
YAR008W	0.446133	0.331427	0.197	0.430434	0.104076	0.0644227	0.088865	0.223596	962.871	0.859952	0.0007	0.00364964	0.00364964	0.00364964	1	1	1	0.392512	0.344095	0.0620438	828
YAR014C	0.4544	0.483182	0.426	0.800925	0.0779693	0.078674	0.0866434	0.165035	210.414	0.587252	0.0021	0.00141243	0.00564972	0.00564972	1	1	1	0.416432	0.330258	0.0225989	2130
YAR015W	0.3728	NA	0.874	4.23647	0.0254834	NA	0.0420089	0.133298	3604.3	1.32203	0.0014	0	0	0	0	0	0	0.433225	0.434652	0.0327869	921
YAR018C	0.3328	0.271714	0.131	0.403637	0.0673612	0.0689175	0.0729629	0.157533	NA	0.499568	0.0021	0.00460829	0	0.00230415	1	0	1	0.392966	0.31773	0.0253456	1308
YAR019C	0.1936	0.148388	0.176	0.0533891	0.0985985	0.079292	0.141459	0.0453037	35.3143	0.30547	0.0008	0.0020555	0.004111	0.00308325	1	1	1	0.401026	0.336589	0.0421377	2925
YAR020C	NA	NA	0.089	NA	NA	NA	NA	NA	NA	NA	NA	0	0.0185185	0	0	1	0	0.440476	0.537976	0.037037	168
YAR027W	0.430933	0.295429	NA	0.183722	0.0695931	0.0462875	0.0402993	0.02326	99.2995	1.04353	0.0075	0	0	0.0042735	0	0	1	0.374294	0.328417	0.042735	708
YAR031W	0.0064	0.0452139	NA	0.0628073	0.00390308	0.0088115	NA	0.0729629	NA	NA	0.0059	0	0.00673401	0.003367	0	1	1	0.38796	0.304162	0.020202	897
YAR033W	0.0549333	0.0910441	NA	0.118984	0.0536492	0.0509933	NA	0.154033	104.634	NA	NA	0.00429185	0.00429185	0	1	1	0	0.411348	0.285538	0.0472103	705
YAR035W	NA	NA	NA	NA	NA	NA	NA	NA	NA	0.218605	NA	0	0.00145773	0.016035	0	1	1	0.580426	0.332285	0.0437318	2064
YAR042W	0.208533	0.239166	NA	NA	0.0830116	0.0967092	0.0924196	NA	368.435	0.418567	0.001	0.00084246	0.00252738	0.00673968	1	1	1	0.440146	0.382541	0.0294861	3567
YAR050W	NA	NA	NA	NA	NA	NA	NA	NA	NA	NA	NA	0.000651042	0.00455729	0.00130208	1	1	1	0.453186	0.422377	0.0299479	4614
YAR071W	0.262133	0.522492	0.002	NA	0.136446	0.0219936	NA	NA	NA	NA	NA	0	0	0	0	0	0	0.421652	0.436131	0.0193133	1404
YBL001C	0.218667	0.297093	NA	1.69573	0.0132609	0.0046601	NA	0.0187337	1767.92	1.34445	NA	0	0.0194175	0.00970874	0	1	1	0.393651	0.423845	0.0582524	315
YBL002W	4.45707	NA	5.362	7.14924	0.0565834	NA	0.0729629	0.187337	NA	1.81885	NA	0	0.00769231	0	0	1	0	0.416667	0.578734	0.0538462	396
YBL003C	4.7064	NA	0.89	10.7685	0.0399508	NA	0.00671004	0.161197	NA	NA	NA	0	0	0	0	0	0	0.411028	0.534023	0.0610687	399
YBL004W	0.901333	0.609444	NA	0.554092	0.0544499	0.0428678	NA	0.0653912	292.515	0.284975	0.0018	0.000802568	0.00120385	0.000401284	1	1	1	0.355119	0.343715	0.0489567	7482
YBL005W	0.1112	0.106306	0.242	0.845956	0.0858918	0.0614126	0.135911	0.187337	14.3433	0.280865	NA	0.00410256	0.00512821	0	1	1	0	0.360287	0.347041	0.0430769	2931
YBL006C	0.996267	0.630593	0.387	1.15326	0.0892081	0.063679	0.0602737	0.154033	NA	0.819346	NA	0.00558659	0.0111732	0.00558659	1	1	1	0.484346	0.251846	0.0223464	543
YBL007C	0.330667	0.193354	NA	0.195544	0.0205621	0.0285277	NA	0.0214597	639.009	0.666215	0.0011	0	0.00643604	0.00321802	0	1	1	0.433467	0.402213	0.0353982	3735
YBL008W	0.338933	0.176661	0.109	0.226146	0.0813553	0.0832426	0.0729629	0.144406	132.701	0.460091	0.0013	0.00238379	0.00357569	0.0011919	1	1	1	0.395561	0.339392	0.0381406	2523
YBL009W	NA	0.283945	0.276	0.218668	NA	0.0904604	0.110023	0.187337	14.1697	0.762418	NA	0	0	0	0	0	0	0.380601	0.341997	0.0340741	2031
YBL011W	0.520267	0.241904	0.339	0.604213	0.0757538	0.0431347	0.0737391	0.150684	20.5079	0.36526	0.0015	0.00131926	0.00131926	0	1	1	0	0.430263	0.379364	0.0461741	2280
YBL013W	NA	NA	0.019	NA	NA	NA	0.0855737	NA	NA	0.672326	0.0004	0.0025	0.005	0.0025	1	1	1	0.490879	0.291418	0.065	1206
YBL014C	0.356	0.320618	0.215	0.625353	0.105986	0.183901	0.0866434	0.301368	3.21008	0.14586	NA	0.00223964	0.00223964	0.00447928	1	1	1	0.392551	0.319212	0.0391937	2685
YBL015W	0.221867	0.104729	0.129	0.34677	0.0609628	0.0505632	0.0577623	0.0714585	910.902	1.12496	0.0012	0.00190476	0	0.00190476	1	0	1	0.459836	0.410745	0.0514286	1581
YBL016W	0.362133	0.337752	0.516	0.888974	0.0995901	0.0910267	0.0815467	0.16906	264.031	0.979104	0.0026	0.00284091	0.00852273	0.00852273	1	1	1	0.457627	0.317187	0.0539773	1062
YBL017C	0.561867	0.258098	0.563	0.330125	0.0419073	0.0572624	0.0770164	0.0393834	NA	0.583546	0.0013	0	0.00190114	0.00570342	0	1	1	0.389662	0.373995	0.0291508	4740
YBL018C	0.883467	0.777315	0.035	0.328603	0.0609628	0.0459958	0.0061178	0.126027	20.1043	0.93841	0.0025	0	0	0	0	0	0	0.370647	0.361531	0.030303	402
YBL019W	NA	0.0965013	0.064	0.11194	NA	0.0754569	0.0587413	0.07617	NA	0.534235	NA	0.00385356	0.00578035	0	1	1	0	0.37428	0.327561	0.0539499	1563
YBL020W	0.270133	0.137036	0.201	0.438059	0.0486419	0.0431773	0.0550117	0.133298	59.2873	0.396351	NA	0	0	0.0017452	0	0	1	0.382609	0.360266	0.04363	1725
YBL021C	0.536267	0.250667	0.136	0.196698	0.341452	0.127466	0.0597541	0.126027	24.0977	1.42757	NA	0	0	0.00699301	0	0	1	0.48046	0.293353	0.048951	435
YBL022C	0.4448	0.392091	0.472	0.147441	0.0393163	0.0444659	0.0778817	0.0127887	1396.47	0.547992	0.0013	0	0.00706714	0.00353357	0	1	1	0.40682	0.39565	0.0300353	3402
YBL023C	0.573867	0.275406	0.203	0.290659	0.0737391	0.0679175	0.0825175	0.106638	70.8281	0.843853	0.001	0	0.00346021	0.00346021	0	1	1	0.400077	0.386521	0.0634371	2607
YBL024W	1.42427	NA	0.422	1.42466	0.0369678	NA	0.0624457	0.147478	NA	1.02165	0.0012	0	0.00439239	0.00146413	0	1	1	0.386861	0.434382	0.0497804	2055
YBL025W	NA	0.265182	0.06	0.331035	NA	0.113733	NA	0.187337	NA	1.30087	0.0027	0	0.00694444	0	0	1	0	0.401826	0.327045	0.0347222	438
YBL026W	2.024	NA	NA	1.68033	0.0500467	NA	NA	0.157533	NA	1.34241	0.0012	0	0.0106383	0	0	1	0	0.34375	0.401107	0.0425532	288
YBL027W	2.304	NA	1.097	14.225	0.0103239	NA	0.00377326	0.0517274	NA	NA	NA	0	0	0.00531915	0	0	1	0.44386	0.615909	0.101064	570
YBL028C	NA	1.15234	0.17	3.79219	NA	0.0729514	0.00786773	0.346574	130.025	1.79266	0.0048	0	0	0.00952381	0	0	1	0.367601	0.454323	0.0380952	321
YBL030C	1.77093	0.488151	2.716	2.29935	0.0191583	0.0178157	0.0484718	0.066014	654.325	1.66368	0.0017	0	0	0.0126183	0	0	1	0.429467	0.514552	0.0378549	957
YBL031W	0.233067	0.176695	0.066	0.367514	0.130291	0.0905449	0.0502281	0.256721	NA	0.473082	0.0048	0.00296736	0	0	1	0	0	0.39823	0.339828	0.041543	1017
YBL032W	0.416267	0.386811	0.496	1.07523	0.0221382	0.0141884	0.0537323	0.210045	149.591	1.04393	0.001	0	0.00526316	0.00263158	0	1	1	0.462478	0.421708	0.0473684	1146
YBL033C	0.466933	0.480078	0.44	0.609304	0.0876292	0.101066	0.0714585	0.128361	96.035	1.28874	0.0018	0.00290698	0	0.00581395	1	0	1	0.479769	0.320018	0.0552326	1038
YBL034C	0.313867	0.258473	0.217	NA	0.0803183	0.0796738	0.147478	NA	360.742	0.424253	0.0013	0.000661376	0.0026455	0.0026455	1	1	1	0.353589	0.355228	0.0350529	4542
YBL035C	0.323733	0.282401	0.169	0.177541	0.0899024	0.0888594	0.0855737	0.099021	868.144	0.728649	0.0016	0.00142045	0.00284091	0.00142045	1	1	1	0.39424	0.370464	0.0355114	2118
YBL036C	0.572533	0.455915	0.371	0.622909	0.0406538	0.0269619	0.035546	0.0474758	1986.04	1.48849	0.0018	0	0.0078125	0.00390625	0	1	1	0.369509	0.447533	0.046875	774
YBL037W	0.208	0.153028	0.224	NA	0.077102	0.101516	0.0900191	NA	NA	0.543579	0.0014	0.000976562	0.0078125	0.000976562	1	1	1	0.375893	0.349756	0.0361328	3078
YBL038W	0.840533	0.520779	0.114	0.757118	0.10439	0.112718	0.0183859	0.103455	104.956	1.19627	0.0004	0.004329	0	0	1	0	0	0.39628	0.36504	0.0649351	699
YBL039C	1.11573	NA	0.516	1.11286	0.0255397	NA	0.0481352	0.074532	1501.58	1.0311	0.0012	0	0.0017301	0.00519031	0	1	1	0.401724	0.444558	0.0259516	1740
YBL040C	0.525333	0.491287	0.187	0.894727	0.034814	0.0226212	0.0148426	0.0653912	NA	1.1992	NA	0	0	0	0	0	0	0.362121	0.348132	0.0366972	660
YBL041W	1.19867	NA	0.932	1.26392	0.0524714	NA	0.0478033	0.0517274	165.619	1.37101	0.0011	0	0.00416667	0.00416667	0	1	1	0.414601	0.381046	0.0208333	726
YBL042C	0.667733	0.225866	0.312	4.16718	0.0983187	0.083808	0.0845301	0.53319	10.2489	0.655241	0.0068	0.0015674	0.00470219	0.0015674	1	1	1	0.417708	0.375441	0.0407524	1920
YBL043W	NA	NA	0.195	NA	NA	NA	NA	NA	NA	0.552083	NA	0	0	0.0078125	0	0	1	0.431525	0.358258	0.0195312	774
YBL045C	0.761333	0.374745	1.127	0.397479	0.0327729	0.0360756	0.0653912	0.026456	1090.38	1.05645	0.0013	0	0.00438596	0.00219298	0	1	1	0.42067	0.46215	0.0328947	1374
YBL046W	0.236533	0.157532	0.191	NA	0.107967	0.0933586	0.0912036	NA	44.7996	1.12816	0.0017	0	0.00454545	0.00454545	0	1	1	0.407994	0.347388	0.0204545	1326
YBL047C	0.4392	0.242444	NA	NA	0.0241095	0.0385697	NA	NA	376.082	0.792065	0.001	0	0.00289855	0.00144928	0	1	1	0.413411	0.404256	0.0231884	4146
YBL049W	NA	NA	0.019	NA	NA	NA	NA	NA	NA	0.834891	NA	0	0	0	0	0	0	0.390887	0.315524	0.0145985	417
YBL050W	0.498933	0.538057	0.391	0.908957	0.0328195	0.0372964	0.0412588	0.0835117	553.324	1.4703	0.001	0	0.00343643	0	0	1	0	0.399317	0.371913	0.0309278	879
YBL051C	0.48	0.258777	1.029	NA	0.0612321	0.0494714	0.111798	NA	117.904	0.801442	0.0016	0	0.0029985	0	0	1	0	0.390633	0.38315	0.023988	2007
YBL052C	0.34	0.249802	0.285	0.548824	0.0777943	0.0948337	0.0835117	0.256721	14.8529	0.14524	NA	0.00240964	0.00361446	0.00361446	1	1	1	0.354567	0.338701	0.0481928	2496
YBL054W	0.698133	0.431936	1.478	NA	0.099021	0.100195	0.33007	NA	79.0851	0.905318	0.0035	0.0019084	0.00763359	0	1	1	0	0.415082	0.353362	0.0343511	1578
YBL055C	0.296267	0.297022	0.162	NA	0.0740542	0.0607371	0.0787667	NA	587.321	0.582423	0.0015	0	0.00239808	0.00239808	0	1	1	0.404932	0.340287	0.0143885	1257
YBL056W	0.445333	0.338279	0.819	1.41811	0.0381479	0.0335613	0.0563534	0.0805985	NA	0.578625	0.0012	0	0.00214133	0.00214133	0	1	1	0.38877	0.379251	0.0214133	1407
YBL057C	0.365333	0.388847	0.092	0.631181	0.0290263	0.0230668	0.0196917	0.053319	286.469	0.822278	0.0011	0	0	0	0	0	0	0.429027	0.362511	0.0193237	627
YBL058W	0.5424	0.759227	0.601	0.502222	0.0468026	0.0345634	0.0641803	0.038085	856.171	1.15766	0.0012	0	0.00947867	0.00236967	0	1	1	0.441824	0.377988	0.0236967	1272
YBL059C-A	0.3456	0.288574	0.06	1.30944	0.148108	0.0501079	NA	0.117483	NA	NA	NA	0	0	0	0	0	0	0.372727	0.425489	0.037037	330
YBL060W	NA	0.0962571	0.151	0.241672	NA	0.127906	0.074532	0.138629	29.1143	0.589224	NA	0.00291545	0	0.00728863	1	0	1	0.377907	0.34714	0.03207	2064
YBL061C	0.792267	0.587352	0.53	0.562768	0.102234	0.0679705	0.101933	0.117483	146.939	0.579373	NA	0	0.00431655	0.00431655	0	1	1	0.393113	0.337086	0.0316547	2091
YBL063W	0.189867	0.169965	0.115	NA	0.0836124	0.0845895	0.088865	NA	73.3016	0.358414	NA	0.000900901	0.0036036	0.0018018	1	1	1	0.361511	0.350601	0.0297297	3336
YBL064C	0.118133	0.195606	0.281	NA	0.0249963	0.0261986	0.0350074	NA	1115.39	1.13753	0.0011	0	0.00384615	0	0	1	0	0.417303	0.412167	0.0461538	786
YBL066C	NA	NA	0.326	NA	NA	NA	0.187337	NA	51.0378	0.286035	0.0012	0.00174368	0.00697472	0.00087184	1	1	1	0.402669	0.33822	0.0313862	3447
YBL067C	0.181867	0.123423	0.257	0.39095	0.0368499	0.0406551	0.0936685	0.0936685	71.9662	0.303013	0.0012	0	0.00134048	0.00536193	0	1	1	0.371212	0.352932	0.0254692	2244
YBL068W	0.978667	0.65023	0.211	0.622657	0.0430526	0.027992	0.0396084	0.154033	343.682	0.899509	0.0011	0	0	0.00307692	0	0	1	0.38634	0.380958	0.0430769	981
YBL069W	0.225067	0.197503	0.189	0.838515	0.0708739	0.0530455	0.0505947	0.216608	510.219	1.13187	NA	0.00233645	0	0.0046729	1	0	1	0.406202	0.372313	0.0280374	1290
YBL071W-A	NA	0.88686	0.475	0.536385	NA	0.0842502	NA	0.074532	NA	NA	NA	0	0	0	0	0	0	0.445783	0.357387	0	249
YBL072C	4.14187	NA	NA	2.00833	0.0144315	NA	NA	0.0338121	NA	NA	NA	0	0	0	0	0	0	0.436153	0.59179	0.0703518	603
YBL074C	NA	NA	0.051	0.193899	NA	NA	0.0845301	0.0753421	263.555	0.63969	0.0013	0.00282486	0	0	1	0	0	0.38015	0.34815	0.0282486	1068
YBL075C	0.3272	0.163501	0.123	NA	0.149064	0.0974724	0.0912036	NA	18.7505	0.0196168	0.001	0	0	0.00308642	0	0	1	0.415897	0.40584	0.0385802	1950
YBL076C	0.4216	NA	NA	0.875363	0.0407255	NA	NA	0.0149385	1601.48	0.616144	0.0011	0	0.00280112	0.00466853	0	1	1	0.389251	0.471889	0.0373483	3219
YBL078C	3.52507	0.330519	0.35	NA	3.01368	0.106566	0.0679556	NA	NA	1.87388	0.0022	0	0.00862069	0	0	1	0	0.398305	0.405961	0.0603448	354
YBL079W	0.7448	0.443259	NA	0.523782	0.0555852	0.0431807	NA	0.0976264	244.983	0.332847	0.0011	0.000666223	0.00466356	0.00133245	1	1	1	0.373032	0.360412	0.0353098	4509
YBL080C	NA	0.111778	0.064	0.178082	NA	0.120743	0.0618881	0.115525	133.108	0.519928	0.0017	0.00185185	0.00185185	0.0037037	1	1	1	0.411439	0.346529	0.0462963	1626
YBL082C	0.3632	0.324815	0.158	0.358873	0.041781	0.0322941	0.0630134	0.0924196	NA	0.556707	0.0014	0.00218818	0	0	1	0	0	0.478577	0.315239	0.0503282	1377
YBL084C	0.3136	0.179936	0.348	0.110542	0.130046	0.09983	0.147478	0.0618881	NA	NA	NA	0	0.00396301	0	0	1	0	0.371542	0.324719	0.0198151	2277
YBL085W	0.5544	0.333267	0.463	0.257908	0.0613405	0.0834972	0.113631	0.0877401	167.527	0.52957	0.002	0.00102145	0.0061287	0.00102145	1	1	1	0.399932	0.346248	0.0296221	2943
YBL087C	3.604	NA	NA	1.58153	0.0164565	NA	NA	0.0230281	NA	NA	NA	0	0	0	0	0	0	0.468599	0.547403	0.0661765	414
YBL088C	0.1624	0.0751838	0.288	0.110165	0.076003	0.067324	0.0912036	0.0592433	2.17133	0.077561	NA	0.00251256	0.00143575	0.00143575	1	1	1	0.358082	0.323302	0.0391242	8364
YBL089W	0.372267	0.240624	0.145	0.393164	0.102994	0.0656378	0.0729629	0.141459	NA	0.705033	NA	0.00655022	0	0.00218341	1	0	1	0.387681	0.304064	0.0524017	1380
YBL090W	0.324533	0.302373	0.106	2.18207	0.119508	0.0763639	NA	0.187337	34.6069	1.26225	0.0025	0	0.0113636	0.00568182	0	1	1	0.391386	0.376599	0.0625	534
YBL091C	0.4512	0.336148	1.253	0.617185	0.0106344	0.00794239	0.0505947	0.0441495	817.941	1.05235	0.0012	0	0.00238095	0.00714286	0	1	1	0.433649	0.410585	0.0380952	1266
YBL091C-A	0.0573333	0.0981056	0.14	0.477929	0.0302288	0.0272789	NA	0.105022	NA	NA	0.0017	0	0	0	0	0	0	0.439394	0.318942	0.0689655	528
YBL092W	5.77013	NA	NA	3.35313	0.0240593	NA	NA	0.0241515	184.23	1.55419	0.0012	0	0	0	0	0	0	0.442748	0.623938	0.0465116	393
YBL093C	0.497333	0.437437	0.308	0.982478	0.0678226	0.066782	0.0459038	0.187337	27.2309	1.10882	0.0031	0	0	0	0	0	0	0.443439	0.335239	0.0319635	663
YBL097W	NA	NA	0.007	0.167918	NA	NA	0.123776	0.130782	1432.03	0.675506	NA	0.00398406	0.00398406	0.00132802	1	1	1	0.377925	0.360234	0.0252324	2265
YBL098W	0.0474667	0.100419	0.1	NA	0.00939733	0.0200669	0.0211972	NA	373.559	0.815405	0.0009	0.00217865	0.0043573	0.0043573	1	1	1	0.386117	0.377752	0.0326797	1383
YBL099W	1.60933	NA	NA	0.467789	0.0200042	NA	NA	0.019918	943.484	1.16671	0.0013	0	0.00551471	0.00183824	0	1	1	0.436508	0.510413	0.0514706	1638
YBL101C	0.2416	0.172284	0.38	NA	0.0636499	0.0646569	0.0900191	NA	NA	0.402267	0.0015	0.000896057	0.00358423	0.00268817	1	1	1	0.414132	0.337219	0.0448029	3354
YBL102W	0.470933	0.38081	0.262	1.41335	0.029002	0.0283912	0.0288811	0.0815467	NA	0.827772	NA	0	0.0046729	0	0	1	0	0.447531	0.29278	0.0373832	648
YBL103C	0.3272	0.205055	0.343	0.48438	0.11055	0.11271	0.115525	0.138629	122.42	0.876449	0.0015	0	0.00206186	0.00824742	0	1	1	0.396988	0.363383	0.0391753	1461
YBL105C	0.328533	0.228251	0.275	0.203255	0.0869695	0.076806	0.0949517	0.0385082	203.651	0.444598	0.0012	0	0.00608696	0.00173913	0	1	1	0.3886	0.370266	0.0286957	3456
YBL106C	NA	0.0506227	0.091	NA	NA	0.0760888	0.0805985	NA	NA	0.337646	NA	0.00099108	0.00099108	0.00198216	1	1	1	0.389383	0.332614	0.0436075	3033
YBL108C-A	NA	0.333419	NA	NA	NA	0.0887056	NA	NA	NA	NA	NA	0	0	0	0	0	0	0.488372	0.498389	0.0487805	129
YBR001C	0.189867	0.11183	0.144	0.0293413	0.0605369	0.079033	0.0825175	0.0172855	7.54181	0.513306	NA	0	0	0.0012837	0	0	1	0.393086	0.342075	0.0449294	2343
YBR002C	0.981333	0.668318	0.527	0.919365	0.149064	0.097862	0.154033	0.192541	NA	0.757946	0.0012	0.00701754	0.00350877	0	1	1	0	0.421603	0.344248	0.0701754	861
YBR003W	0.4592	0.344868	0.28	0.374084	0.0671654	0.0495378	0.0770164	0.0877401	340.025	0.526102	0.0015	0	0.00423729	0.00211864	0	1	1	0.405063	0.350737	0.0550847	1422
YBR004C	0.380267	0.225887	0.143	1.41162	0.0740542	0.0621768	0.0252973	0.288811	5.04603	0.644884	NA	0	0.00231481	0	0	1	0	0.34255	0.351633	0.0347222	1302
YBR005W	0.128	0.210621	0.122	1.1457	0.113075	0.097635	0.0343142	0.138629	NA	0.67605	NA	0	0.0188679	0.00471698	0	1	1	0.468847	0.295439	0.0707547	642
YBR006W	0.0682667	0.0556915	0.137	0.186125	0.033599	0.0375619	0.0415058	0.0405349	863.1	0.977331	NA	0	0.00201613	0	0	1	0	0.407631	0.401907	0.0181452	1494
YBR008C	0.208533	0.317057	0.142	0.143548	0.146853	0.0951042	0.0707293	0.088865	NA	0.0110787	NA	0	0.00182815	0.00182815	0	1	1	0.412265	0.351672	0.0292505	1647
YBR009C	7.11707	NA	2.925	12.7983	0.0569086	NA	0.0271822	0.157533	NA	NA	NA	0	0	0.00980392	0	0	1	0.426282	0.57936	0.0980392	312
YBR010W	4.312	NA	3.983	22.2038	0.0582477	NA	0.0334854	0.192541	NA	NA	NA	0	0	0	0	0	0	0.43309	0.579197	0.0888889	411
YBR011C	1.4648	NA	0.694	NA	0.00576039	NA	0.00884116	NA	2681.38	1.5501	0.0011	0	0	0	0	0	0	0.425926	0.575111	0.0244755	864
YBR014C	0.266133	0.241408	0.104	0.277468	0.0328506	0.0310361	0.0280626	0.0317957	NA	1.43709	0.0045	0	0	0	0	0	0	0.390523	0.373445	0.0247525	612
YBR015C	0.647733	0.266557	0.58	1.19618	0.0384228	0.0320935	0.0672958	0.147478	NA	0.705474	0.0017	0	0.0033557	0.00503356	0	1	1	0.416388	0.372269	0.0251678	1794
YBR016W	1.36027	1.10771	0.788	NA	0.0541945	0.0733641	0.0641803	NA	NA	2.76539	0.0012	0	0	0	0	0	0	0.50646	0.338574	0.00787402	387
YBR017C	0.82	0.391083	0.481	NA	0.0429992	0.0461759	0.0805985	NA	503.681	0.599499	0.0009	0	0.00545256	0.00436205	0	1	1	0.389554	0.356388	0.0359869	2757
YBR018C	NA	NA	0.01	NA	NA	NA	NA	NA	81.0317	0.170306	NA	0	0.00547945	0	0	1	0	0.383288	0.380714	0.0383562	1101
YBR019C	NA	NA	0.026	NA	NA	NA	NA	NA	NA	0.428571	NA	0.00143266	0.00429799	0	1	1	0	0.401905	0.384348	0.0243553	2100
YBR020W	NA	NA	0.038	NA	NA	NA	0.0778817	NA	NA	0.0042508	NA	0	0.0056926	0.00189753	0	1	1	0.414619	0.399671	0.0322581	1587
YBR021W	0.196267	NA	0.354	NA	0.133298	NA	0.161197	NA	2.94512	0.620963	NA	0.00158228	0.00474684	0.00158228	1	1	1	0.399054	0.375431	0.0332278	1902
YBR022W	0.2152	0.288005	0.05	NA	0.0646593	0.0522794	0.0192541	NA	267.226	1.29707	0.0011	0	0	0	0	0	0	0.38015	0.319123	0.0340909	534
YBR023C	0.592533	0.38149	NA	NA	0.0420089	0.0495881	NA	NA	58.4613	0.447115	0.0031	0.00171821	0.00601375	0.000859107	1	1	1	0.391652	0.359462	0.0335052	3498
YBR024W	0.190133	0.117052	0.184	NA	0.0647801	0.0500659	0.0521163	NA	466.81	1.10846	0.0017	0	0	0.00333333	0	0	1	0.399558	0.349777	0.04	906
YBR025C	1.7736	NA	1.82	0.991811	0.0164253	NA	0.0459038	0.0213934	1065.38	1.16908	0.0008	0	0	0.00254453	0	0	1	0.395781	0.544082	0.0534351	1185
YBR026C	0.167467	0.147429	0.165	NA	0.0188868	0.0144756	0.0297488	NA	1968.67	1.277	0.0014	0	0.00263852	0.00527704	0	1	1	0.386702	0.371792	0.0237467	1143
YBR029C	0.957333	0.384531	0.617	1.48912	0.0713114	0.0540286	0.0900191	0.154033	2305.85	0.755728	0.0016	0	0.00438596	0	0	1	0	0.385007	0.368211	0.0328947	1374
YBR030W	0.353067	0.204708	0.173	0.547443	0.132787	0.0702515	0.0796721	0.210045	NA	0.392827	0.0013	0.00362976	0.00181488	0.00544465	1	1	1	0.404461	0.343472	0.0272232	1659
YBR031W	3.9576	NA	7.488	1.05042	0.0135938	NA	0.0554518	0.0541521	NA	NA	0.0012	0	0.00554017	0	0	1	0	0.481175	0.614117	0.0526316	1089
YBR034C	1.28987	0.954354	1.177	7.28168	0.0758367	0.0435156	0.0866434	0.577623	326.912	0.939614	0.001	0	0.00576369	0.0115274	0	1	1	0.405922	0.434952	0.0201729	1047
YBR035C	0.273333	0.200434	0.332	0.930075	0.0216608	0.0114705	0.0203269	0.0450096	2081.09	1.47915	0.0008	0	0	0	0	0	0	0.43377	0.425407	0.0572687	687
YBR036C	0.6632	0.443026	0.392	1.21252	0.0525112	0.0443591	0.0541521	0.0936685	NA	0.898246	NA	0	0	0.00244499	0	0	1	0.433901	0.34487	0.0366748	1233
YBR037C	0.182133	0.24532	0.075	0.439727	0.0832109	0.059806	0.0447192	0.121605	301.433	1.03586	0.0003	0.00340136	0	0.00340136	1	0	1	0.449324	0.333839	0.037415	888
YBR038W	0.376533	0.183964	0.37	0.269914	0.0737391	0.0684711	0.101933	0.128361	26.7789	0.745227	0.0156	0	0.0010395	0.0010395	0	1	1	0.403181	0.3715	0.0446985	2892
YBR039W	0.841867	0.436844	0.58	1.65375	0.0301107	0.0212297	0.0336479	0.0855737	956.294	1.27112	0.0014	0	0.00322581	0	0	1	0	0.391026	0.491272	0.0354839	936
YBR040W	NA	NA	0.711	NA	NA	NA	NA	NA	NA	1.52	NA	0	0.00673401	0	0	1	0	0.348941	0.341914	0.043771	897
YBR041W	0.2848	0.097013	0.308	0.519946	0.0335502	0.0463124	0.0597541	0.101933	206.203	0.587502	0.0012	0	0	0.00299401	0	0	1	0.377114	0.389526	0.0374251	2010
YBR042C	0.298933	0.273987	0.209	0.637986	0.0448349	0.0316611	0.0554518	0.144406	97.8686	0.551433	0.001	0	0.00252525	0	0	1	0	0.371022	0.335043	0.0505051	1194
YBR043C	0.4376	0.190882	0.328	0.537371	0.0950819	0.0967137	0.0815467	0.141459	15.4767	0.211646	NA	0	0.00290698	0.00290698	0	1	1	0.409179	0.329876	0.0436047	2070
YBR044C	0.262667	0.174133	0.196	0.281456	0.0895539	0.0844029	0.088865	0.117483	NA	0.318867	0.0014	0.00350263	0.00350263	0	1	1	0	0.390925	0.322514	0.0455342	1719
YBR045C	NA	NA	0.061	NA	NA	NA	0.0737391	NA	NA	0.124789	NA	0	0.00626959	0.0015674	0	1	1	0.365104	0.337458	0.0266458	1920
YBR046C	0.0389333	0.073109	0.22	0.133356	0.012451	0.0229154	0.0502281	0.020691	1394.92	1.57393	0.0015	0	0.003003	0.00900901	0	1	1	0.39005	0.376697	0.036036	1005
YBR048W	3.192	NA	1.344	2.13417	0.0233619	NA	0.0166222	0.0273971	NA	NA	NA	0	0.0129032	0.00645161	0	1	1	0.437367	0.580528	0.0516129	471
YBR049C	0.366933	0.25972	0.435	0.0767002	0.0877401	0.0708658	0.0976264	0.0180038	726.885	0.913467	0.0015	0	0.00494438	0.00370828	0	1	1	0.387176	0.396707	0.0173053	2433
YBR050C	NA	NA	0.042	NA	NA	NA	NA	NA	NA	0.54721	NA	0	0.0207715	0	0	1	0	0.391347	0.328135	0.041543	1017
YBR052C	0.401867	0.325112	0.536	0.371302	0.0159638	0.0188093	0.0405349	0.0336479	NA	1.22756	0.0013	0	0.00478469	0.0143541	0	1	1	0.442338	0.384151	0.0287081	633
YBR054W	NA	NA	0.142	NA	NA	NA	0.0247553	NA	NA	1.08843	NA	0	0.00291545	0.00291545	0	1	1	0.406763	0.501585	0.0262391	1035
YBR055C	0.436533	0.29345	0.202	0.351609	0.0534836	0.0690035	0.0722028	0.150684	654.712	0.374092	0.0013	0.00111359	0.00111359	0.00222717	1	1	1	0.372963	0.338671	0.0400891	2700
YBR057C	0.301067	0.294661	0.255	0.200725	0.101784	0.0802144	0.0572849	0.074532	289.561	0.913894	0.0046	0	0.00273973	0.00273973	0	1	1	0.384196	0.346835	0.0246575	1101
YBR058C	0.136267	0.198936	0.235	0.174109	0.0569554	0.0503292	0.0700149	0.0364814	165.103	0.715933	0.0013	0	0.00384615	0.0025641	0	1	1	0.37809	0.357023	0.0333333	2346
YBR058C-A	0.6448	0.687398	0.332	1.73557	0.0350606	0.0263393	0.0176823	0.0613405	NA	NA	0.0016	0	0	0	0	0	0	0.349794	0.307347	0.0253165	243
YBR059C	0.255467	0.209058	0.385	NA	0.0265472	0.0621909	0.088865	NA	216.65	0.576316	0.0012	0	0.00180668	0	0	1	0	0.403366	0.357384	0.0252936	3327
YBR060C	0.454667	0.361557	0.298	0.1571	0.0649622	0.056502	0.0835117	0.0924196	NA	0.503252	0.0015	0.00161551	0.00323102	0	1	1	0	0.385937	0.357729	0.0290792	1863
YBR061C	0.449333	0.42614	0.247	0.854425	0.0682231	0.0484559	0.055899	0.223596	467.726	1.26711	0.0007	0	0.00323625	0.00323625	0	1	1	0.404073	0.341702	0.012945	933
YBR065C	NA	NA	0.083	NA	NA	NA	0.0912036	NA	882.486	0.534389	0.0008	0.00550964	0.00550964	0	1	1	0	0.372603	0.307206	0.0440771	1095
YBR066C	0.229333	0.285955	0.025	NA	0.150684	0.0840924	0.00707293	NA	NA	1.20977	NA	0.00456621	0	0	1	0	0	0.38009	0.316179	0.0273973	663
YBR067C	2.0712	NA	0.832	NA	0.0241095	NA	0.07617	NA	NA	2.15207	NA	0	0.00956938	0	0	1	0	0.477093	0.515106	0.00956938	633
YBR068C	2.104	1.07721	NA	5.15489	0.0468976	0.100975	NA	0.198042	5.06816	0.680452	0.0135	0.00164474	0	0.00328947	1	0	1	0.402186	0.372858	0.0378289	1830
YBR069C	1.20267	0.881395	0.598	1.55369	0.0482022	0.0697764	0.0770164	0.126027	7.06776	0.590714	0.0025	0	0.00485437	0.00161812	0	1	1	0.417742	0.349711	0.0226537	1860
YBR070C	0.197867	0.263432	0.044	0.62158	0.0337298	0.040242	0.0178187	0.121605	10.9075	0.685738	NA	0.00423729	0.00423729	0	1	1	0	0.393557	0.30038	0.0635593	714
YBR072W	0.00506667	0.0231973	NA	NA	0.00300858	0.00600923	NA	NA	NA	1.72442	NA	0	0	0.00469484	0	0	1	0.424806	0.492799	0.0375587	645
YBR073W	0.462933	0.443961	0.341	0.615841	0.0440093	0.0692052	0.0778817	0.0976264	375.207	0.407616	0.0038	0.00104493	0.00208986	0.00104493	1	1	1	0.380605	0.329762	0.0397074	2877
YBR076W	NA	NA	NA	NA	NA	NA	NA	NA	NA	0.464286	NA	0.00283286	0	0.00849858	1	0	1	0.369014	0.321952	0.0339943	1065
YBR077C	0.924	0.524573	0.077	1.02701	0.134331	0.0566128	0.0286424	0.147478	NA	1.14719	0.0014	0.00621118	0	0	1	0	0	0.390593	0.354233	0.0186335	489
YBR078W	1.97333	NA	6.271	1.05886	0.0184593	NA	0.0666488	0.0211325	234.814	1.5375	0.0056	0	0	0	0	0	0	0.420155	0.532729	0.0140187	1290
YBR079C	1.38827	0.767369	1.147	0.337813	0.029647	0.0387337	0.0770164	0.0221453	1519.75	0.798005	0.0011	0	0.00415369	0.00415369	0	1	1	0.404491	0.5054	0.046729	2895
YBR080C	0.432267	0.330812	0.458	0.544811	0.0469294	0.0365565	0.0778817	0.0679556	1096.93	0.982287	0.001	0	0.00396301	0.001321	0	1	1	0.384278	0.38964	0.0409511	2277
YBR081C	0.377067	0.304227	0.274	NA	0.0735045	0.084383	0.0924196	NA	857.567	0.419779	0.0011	0.00150263	0.00150263	0.00375657	1	1	1	0.366842	0.36104	0.0293013	3999
YBR082C	2.52373	NA	2.546	NA	0.0321497	NA	0.0707293	NA	3019.61	2.4144	0.0009	0	0.00680272	0.00680272	0	1	1	0.434004	0.431419	0.0204082	447
YBR083W	1.36373	0.516419	1.559	0.0935818	0.111798	0.104265	0.277259	0.052912	17.4058	0.934982	NA	0.00412371	0	0.00206186	1	0	1	0.403833	0.324975	0.0474227	1461
YBR084C-A	2.1712	NA	1.696	5.34948	0.0156573	NA	0.0148108	0.0225048	NA	NA	NA	0	0	0.00531915	0	0	1	0.438596	0.595755	0.101064	570
YBR084W	0.497867	0.479991	0.611	0.128162	0.0153896	0.0371114	0.0554518	0.0199754	4738.96	0.575861	0.0013	0	0.00410678	0.00513347	0	1	1	0.415984	0.404503	0.0410678	2928
YBR085W	0.096	0.180747	0.172	NA	0.0508919	0.0444969	NA	NA	203.34	1.01612	NA	0	0	0	0	0	0	0.404762	0.385663	0.0261438	924
YBR086C	0.722667	0.405459	0.902	0.750357	0.025912	0.0334494	0.0805985	0.0855737	1131.07	0.482767	0.0008	0	0.00634921	0	0	1	0	0.379796	0.373618	0.0296296	2841
YBR087W	0.376	0.418244	0.13	0.68537	0.0567688	0.0337001	0.0212622	0.17773	1053.41	0.856142	0.0012	0	0.00566572	0.00566572	0	1	1	0.370892	0.338571	0.0509915	1065
YBR088C	1.6256	1.10962	0.516	1.71817	0.0595487	0.0397173	0.0271822	0.216608	1149.88	1.58248	0.001	0	0.00389105	0.0077821	0	1	1	0.383526	0.413729	0.0311284	777
YBR089C-A	NA	0.569676	0.065	0.931062	NA	0.0669208	0.0125117	0.16906	NA	NA	0.0015	0	0	0.0102041	0	0	1	0.446667	0.517814	0.0408163	300
YBR091C	NA	0.703024	0.118	0.90645	NA	0.0982054	NA	0.17773	29.3913	1.23913	0.0027	0	0	0	0	0	0	0.445455	0.228643	0.037037	330
YBR092C	0.360533	0.430989	1.285	0.69294	0.0394506	0.0400062	0.0686284	0.0679556	91.8933	NA	NA	0	0.00214592	0.00858369	0	1	1	0.429487	0.461402	0.0193133	1404
YBR093C	0.0661333	0.133165	0.026	0.38011	0.131777	0.0227381	0.0679556	0.117483	108.206	NA	NA	0	0.00214592	0.00643777	0	1	1	0.423789	0.4751	0.0171674	1404
YBR094W	0.364533	0.274866	0.266	0.219083	0.0480019	0.0651194	0.0815467	0.0602737	749.375	0.722148	0.0011	0	0.00265957	0.00265957	0	1	1	0.374447	0.391635	0.0292553	2262
YBR095C	0.395467	0.146098	0.176	NA	0.180038	0.0394803	0.0525112	NA	253.67	0.722565	0.0013	0	0.00699301	0.002331	0	1	1	0.377417	0.370103	0.0512821	1293
YBR097W	0.267733	0.179606	0.152	NA	0.0663299	0.0909998	0.0686284	NA	50.7564	0.307664	0.0019	0.00137646	0.00275292	0.000688231	1	1	1	0.347079	0.341974	0.0461115	4365
YBR098W	NA	0.0831407	0.06	NA	NA	0.0776594	0.0845301	NA	29.9226	0.471025	NA	0.00434783	0.0057971	0.00289855	1	1	1	0.366089	0.300827	0.0362319	2076
YBR101C	1.66133	NA	0.365	NA	0.108135	NA	0.0635915	NA	689.634	1.12251	0.0012	0.00692042	0.00346021	0.00692042	1	1	1	0.381443	0.368361	0.0449827	873
YBR102C	0.188533	0.14942	0.221	0.12061	0.0746122	0.112019	0.0949517	0.0336479	367.005	0.739771	0.0015	0.00132979	0.00531915	0.00265957	1	1	1	0.379752	0.343603	0.0425532	2262
YBR103W	0.391467	0.297985	0.102	0.133073	0.0834112	0.080901	0.0577623	0.0459038	290.863	0.650766	0.002	0	0.00187266	0.00187266	0	1	1	0.406716	0.316965	0.0280899	1608
YBR104W	0.942933	0.543563	0.401	2.34582	0.0597026	0.0560396	0.0707293	0.315067	NA	0.975794	NA	0	0.00914634	0	0	1	0	0.414141	0.336408	0.0426829	990
YBR105C	0.308	0.222551	1.368	1.08963	0.131777	0.140871	0.0962704	0.187337	6.73259	0.692903	NA	0	0.00277008	0	0	1	0	0.423324	0.345328	0.0249307	1089
YBR106W	1.6888	NA	1.602	3.43858	0.0159198	NA	0.026456	0.0729629	NA	1.04603	0.0018	0	0	0.00534759	0	0	1	0.433862	0.528129	0.0427807	567
YBR107C	0.1672	0.154055	0.027	NA	0.0927908	0.0874082	0.0346574	NA	NA	0.320249	NA	0	0.00409836	0	0	1	0	0.420054	0.32997	0.0409836	738
YBR108W	NA	NA	0.157	NA	NA	NA	0.0877401	NA	97.4363	0.827602	0.0009	0.00105708	0.00211416	0.00317125	1	1	1	0.462377	0.331757	0.0391121	2844
YBR109C	1.15493	NA	0.493	1.18389	0.0210683	NA	0.0169889	0.02326	1599.99	1.83131	0.0011	0	0	0.00684932	0	0	1	0.38964	0.39839	0.0136986	444
YBR110W	0.219467	0.183524	0.203	0.982985	0.0392718	0.0305727	0.0420089	0.144406	NA	0.589953	0.0012	0	0	0.00669643	0	0	1	0.362963	0.343022	0.0379464	1350
YBR111C	0.523733	NA	0.276	0.582923	0.0136018	NA	0.0208779	0.0348315	356.277	1.10993	0.0014	0	0.00434783	0	0	1	0	0.406609	0.431857	0.0391304	696
YBR111W-A	0.3392	0.271601	NA	NA	0.0987389	0.0710564	NA	NA	NA	NA	NA	0	0	0	0	0	0	0.343643	0.348046	0.0315789	291
YBR112C	0.4816	0.296668	1.305	0.382369	0.12557	0.0955603	0.154033	0.0845301	417.667	NA	0.0011	0.00103627	0.00518135	0.00310881	1	1	1	0.43778	0.374064	0.0248705	2901
YBR114W	NA	0.127224	0.254	0.203637	NA	0.129468	0.07617	0.0630134	41.0842	0.416903	NA	0.00126743	0.00380228	0.00380228	1	1	1	0.400759	0.352191	0.0418251	2373
YBR115C	0.4744	0.208052	1.519	0.233049	0.0252697	0.0352785	0.0753421	0.0205073	NA	0.765805	NA	0	0.00143781	0.00143781	0	1	1	0.399856	0.406755	0.0445723	4179
YBR117C	NA	NA	0.011	NA	NA	NA	0.0700149	NA	169.16	0.365854	NA	0	0.00294118	0.0132353	0	1	1	0.449169	0.373514	0.0367647	2046
YBR118W	5.1032	NA	NA	NA	0.0112744	NA	NA	NA	NA	NA	NA	0	0	0.00218818	0	0	1	0.445897	0.625349	0.0371991	1377
YBR119W	0.630133	0.247759	0.57	0.174496	0.131527	0.110552	0.110023	0.0976264	407.34	0.902738	0.0011	0	0	0.003367	0	0	1	0.380156	0.32896	0.0707071	897
YBR120C	0.3416	0.426851	0.073	0.419279	0.144105	0.139496	0.0249334	0.119508	993.365	1.3174	0.0017	0	0	0	0	0	0	0.345603	0.365227	0.0496894	489
YBR121C	1.2496	NA	NA	0.79324	0.0147071	NA	NA	0.020691	NA	0.883123	0.0011	0	0.0015015	0.0015015	0	1	1	0.392715	0.513217	0.0375375	2004
YBR122C	1.37227	0.938003	0.149	1.81629	0.0965386	0.0564937	0.0272893	0.150684	62.1682	1.04696	NA	0.00568182	0	0	1	0	0	0.398876	0.362702	0.0568182	534
YBR123C	0.500533	0.251047	0.217	0.289813	0.0572376	0.0696808	0.088865	0.147478	257.173	0.759384	0.0014	0.00154321	0.00462963	0.00771605	1	1	1	0.385128	0.357692	0.0354938	1950
YBR125C	0.358133	0.273259	0.336	0.193495	0.0916861	0.0863267	0.0693147	0.0796721	NA	0.621143	0.0012	0.00255102	0	0.00765306	1	0	1	0.405245	0.321959	0.0331633	1182
YBR126C	0.426667	0.26333	NA	NA	0.0366939	0.0266689	NA	NA	1363.88	1.51049	0.0013	0	0	0.00809717	0	0	1	0.452285	0.386587	0.0425101	1488
YBR127C	0.9448	NA	NA	NA	0.0059641	NA	NA	NA	460.391	1.10412	0.0012	0	0.00387597	0.00193798	0	1	1	0.423423	0.485418	0.0503876	1554
YBR128C	NA	NA	0.031	0.0565375	NA	NA	NA	0.0491594	NA	0.494755	NA	0.00291545	0.00291545	0.00291545	1	1	1	0.380676	0.294403	0.0495627	1035
YBR129C	0.212267	0.230233	0.216	0.354414	0.0598056	0.0534566	0.0700149	0.150684	53.0806	0.523179	NA	0	0.00917431	0	0	1	0	0.37386	0.337654	0.030581	987
YBR130C	0.636	0.451718	0.372	0.629296	0.0690386	0.0514972	0.0855737	0.117483	1970.04	0.612511	0.0013	0.00235849	0.00235849	0	1	1	0	0.359937	0.353747	0.0165094	1278
YBR131W	0.3104	0.212677	0.244	NA	0.0970794	0.0987889	0.0962704	NA	52.8707	0.516186	NA	0.00284495	0.00426743	0.00284495	1	1	1	0.375887	0.342917	0.0213371	2115
YBR132C	0.131733	NA	0.069	0.529371	0.0773602	NA	0.0737391	0.0770164	65.6393	0.560839	NA	0.00168067	0	0.00168067	1	0	1	0.405918	0.341268	0.0436975	1791
YBR133C	0.3184	0.179795	0.364	0.305499	0.0681561	0.0664463	0.0835117	0.0976264	65.4999	0.285967	0.0023	0.00121065	0	0.00484262	1	0	1	0.407407	0.32257	0.0326877	2484
YBR135W	0.524533	0.37074	0.335	0.440734	0.058841	0.045128	0.0592433	0.0624457	NA	1.43509	NA	0	0.00671141	0	0	1	0	0.479029	0.377668	0.0536913	453
YBR136W	0.1512	0.0781167	0.163	0.0412547	0.0608558	0.0458166	0.0962704	0.0224319	13.0046	0.160403	0.0015	0.00337981	0.0016899	0.00337981	1	1	1	0.363726	0.33788	0.0439375	7107
YBR137W	0.2888	0.246901	0.095	0.405571	0.0220117	0.0211119	0.0115525	0.0488132	82.654	1.58292	0.0012	0	0	0	0	0	0	0.394444	0.354259	0.0393258	540
YBR139W	0.2232	0.0881755	0.299	NA	0.0248173	0.0346648	0.0587413	NA	764.801	0.973525	0.0014	0	0	0.00394477	0	0	1	0.40537	0.342959	0.0453649	1527
YBR140C	0.4552	0.202423	NA	0.0781476	0.0463024	0.0327832	NA	0.0133298	96.4685	0.197238	0.0018	0.00032352	0.00420576	0.00032352	1	1	1	0.361892	0.342821	0.0313814	9279
YBR142W	1.0616	0.859518	0.528	0.624782	0.051999	0.0469718	0.103455	0.144406	731.063	0.673504	0.0019	0	0.00518135	0.00647668	0	1	1	0.370801	0.400169	0.0388601	2322
YBR143C	1.3048	NA	0.6	4.10692	0.0226815	NA	0.0208152	0.165035	2585.86	1.0562	0.0013	0	0.00688073	0	0	1	0	0.369102	0.467618	0.0298165	1314
YBR145W	0.525867	0.21904	0.692	2.53458	0.0503375	0.0570499	0.0521163	0.346574	292.503	0.820684	0.0006	0	0.00571429	0.00285714	0	1	1	0.426136	0.422499	0.02	1056
YBR146W	0.76	0.604334	0.359	1.44983	0.0679556	0.0587891	0.0693147	0.141459	179.685	0.836713	0.0025	0	0.00722022	0.00361011	0	1	1	0.388292	0.326939	0.0541516	837
YBR147W	0.0173333	NA	0.494	NA	0.0240342	NA	NA	NA	NA	0.88412	NA	0	0.00338983	0.00338983	0	1	1	0.371493	0.323486	0.0508475	891
YBR148W	NA	NA	0.042	NA	NA	NA	NA	NA	NA	0.535181	NA	0	0.00328947	0.00328947	0	1	1	0.354645	0.394872	0.0263158	1830
YBR149W	0.206133	0.15319	0.432	0.820031	0.016214	0.0126235	0.0444325	0.0302684	NA	1.19512	0.0013	0	0.00291545	0.00291545	0	1	1	0.414493	0.420721	0.0408163	1035
YBR150C	0.481333	0.250264	0.208	NA	0.153013	0.1203	0.0962704	NA	50.5831	NA	NA	0.00182983	0.0073193	0.00182983	1	1	1	0.360122	0.329039	0.0356816	3285
YBR151W	0.356267	0.299054	0.328	1.06342	0.0199927	0.0216234	0.0478033	0.133298	286.952	0.716539	0.0012	0	0	0	0	0	0	0.399579	0.34268	0.0507937	951
YBR152W	NA	NA	0.049	NA	NA	NA	0.0877401	NA	NA	0.84113	0.0016	0	0.00344828	0.00344828	0	1	1	0.393836	0.343653	0.0344828	876
YBR153W	0.570933	0.255617	0.178	0.497591	0.186832	0.134125	0.0641803	0.198042	147.77	0.497147	NA	0	0.00823045	0	0	1	0	0.410884	0.285188	0.0411523	735
YBR154C	1.49147	1.10213	0.452	2.56745	0.0562619	0.0494064	0.0213934	0.192541	180.019	1.58742	0.0012	0	0	0.0046729	0	0	1	0.373457	0.441392	0.0654206	648
YBR155W	0.378667	0.334731	0.484	0.554633	0.0379807	0.0302647	0.0835117	0.121605	329.488	1.21408	0.0012	0	0	0.00260417	0	0	1	0.388601	0.412097	0.0364583	1158
YBR156C	NA	0.144398	0.244	NA	NA	0.106818	0.182407	NA	NA	0.461538	NA	0.00430416	0.0071736	0.00143472	1	1	1	0.373391	0.33361	0.0487805	2097
YBR157C	0.261067	0.209306	0.024	NA	0.157533	0.128073	0.0271822	NA	NA	0.677012	NA	0	0	0.011811	0	0	1	0.388021	0.330219	0.0275591	768
YBR158W	2.7784	1.16359	1.529	1.46729	0.0649622	0.0621864	0.138629	0.173287	1.68533	0.314866	0.03	0	0.00182482	0.00182482	0	1	1	0.380606	0.315373	0.0583942	1650
YBR159W	0.52	0.397347	0.573	1.16524	0.0190112	0.0167366	0.0368695	0.0815467	405.758	0.985286	NA	0	0	0	0	0	0	0.380268	0.416324	0.0549133	1044
YBR160W	0.469067	0.481729	0.204	0.295383	0.105022	0.0575375	0.0537323	0.0513442	NA	1.34212	0.0011	0	0.003367	0.00673401	0	1	1	0.411371	0.37715	0.0740741	897
YBR161W	0.372267	0.188219	0.136	0.112771	0.158615	0.127253	0.0635915	0.0430526	NA	0.727302	NA	0.00533333	0.008	0.00533333	1	1	1	0.381963	0.355117	0.04	1131
YBR162C	1.57493	NA	6.011	1.00713	0.0171571	NA	0.0554518	0.0322394	68.7173	1.11274	0.0029	0	0.00881057	0.00220264	0	1	1	0.434942	0.445937	0.0110132	1368
YBR162W-A	1.27413	NA	1.189	2.2993	0.071165	NA	0.0230281	0.053319	NA	NA	0.0012	0	0	0.015625	0	0	1	0.40404	0.363422	0.03125	198
YBR163W	0.441067	0.23351	0.186	0.12442	0.084222	0.0589345	0.0647801	0.0513442	5.25469	0.159212	NA	0	0.00684932	0.00171233	0	1	1	0.361206	0.331913	0.0342466	1758
YBR164C	0.8456	0.612305	0.18	0.858837	0.0424203	0.0267242	0.0149385	0.108304	344.036	1.51859	0.0011	0	0.010989	0.00549451	0	1	1	0.384058	0.384883	0.0384615	552
YBR165W	0.321333	0.199949	0.329	0.3801	0.213934	0.0979017	0.128361	0.147478	NA	1.11533	NA	0.00362319	0	0.00362319	1	0	1	0.376499	0.320245	0.0181159	834
YBR166C	0.530933	0.426245	0.341	0.752864	0.0522735	0.0509312	0.0481352	0.141459	861.931	1.16104	0.0012	0.00221729	0.00443459	0.00443459	1	1	1	0.373068	0.351473	0.0199557	1359
YBR167C	0.370933	0.35774	0.098	NA	0.109849	0.0908533	NA	NA	202.131	1.20037	NA	0	0.00719424	0	0	1	0	0.361702	0.358414	0.028777	423
YBR168W	0.182667	0.0743663	0.079	NA	0.0868605	0.0615914	0.0537323	NA	4.4102	0.313646	NA	0.00242718	0.00728155	0.00728155	1	1	1	0.354267	0.323424	0.0606796	1242
YBR169C	0.0576	0.0925894	0.192	NA	0.0401359	0.0760674	0.066014	NA	NA	0.775548	0.0009	0	0.00144509	0.00144509	0	1	1	0.40634	0.420302	0.0462428	2082
YBR170C	0.353867	0.327347	0.238	0.0542777	0.0715322	0.0623797	0.0787667	0.0116691	1823.09	0.928813	0.0013	0	0.00518135	0.00172712	0	1	1	0.399312	0.328026	0.0224525	1743
YBR171W	0.3568	0.357443	0.511	1.297	0.0397219	0.0287974	0.0459038	0.119508	580.559	1.11148	0.0011	0	0	0	0	0	0	0.360709	0.378246	0.0341463	621
YBR172C	0.842667	0.442187	1.008	1.20584	0.113075	0.102598	0.123776	0.301368	221.568	0.79559	0.0017	0	0.00541272	0.00270636	0	1	1	0.403959	0.370089	0.0175913	2223
YBR173C	0.741067	0.564699	0.898	0.840097	0.0702277	0.0460339	0.0796721	0.0417559	NA	2.25132	0.0282	0	0.00680272	0.00680272	0	1	1	0.442953	0.357531	0.0340136	447
YBR175W	0.328533	0.248866	0.102	NA	0.0872981	0.0640646	0.0471529	NA	NA	0.639429	NA	0.00636943	0.00636943	0.00318471	1	1	1	0.42616	0.286863	0.0286624	948
YBR176W	0.210133	0.235414	0.111	NA	0.0722781	0.078562	0.0389409	NA	NA	1.08301	0.0012	0	0.00321543	0.0096463	0	1	1	0.397231	0.350915	0.0192926	939
YBR177C	0.524533	0.156348	0.285	1.44277	0.0375283	0.0299946	0.066014	0.0577623	NA	0.944796	0.0015	0	0.00222222	0	0	1	0	0.412242	0.368973	0.0311111	1356
YBR179C	0.178133	0.177894	0.207	0.459939	0.132533	0.0847787	0.100456	0.138629	262.161	0.580253	0.0039	0.00117096	0	0.00351288	1	0	1	0.36838	0.358864	0.0456674	2568
YBR180W	NA	NA	0.007	NA	NA	NA	NA	NA	NA	0.255814	NA	0	0.00175131	0.00175131	0	1	1	0.394997	0.328712	0.0385289	1719
YBR181C	5.2856	NA	1.099	0.386026	0.0171274	NA	0.00652067	0.0325421	NA	NA	NA	0	0.00425532	0.00425532	0	1	1	0.43038	0.64751	0.0978723	711
YBR182C	NA	NA	0.063	0.0802046	NA	NA	0.0787667	0.100456	NA	0.564304	NA	0.00221729	0.00221729	0.00443459	1	1	1	0.415747	0.311082	0.0288248	1359
YBR183W	NA	NA	0.241	0.837818	NA	NA	0.0577623	0.0976264	NA	0.479248	NA	0.0031746	0	0	1	0	0	0.410095	0.341721	0.0285714	951
YBR185C	0.433067	0.338631	0.13	1.02012	0.140313	0.0768455	0.0425244	0.17773	225.353	1.12867	0.0018	0	0.00722022	0	0	1	0	0.375149	0.343736	0.0722022	837
YBR186W	NA	NA	0.005	0.0713283	NA	NA	NA	0.173287	NA	0.42623	NA	0.0035524	0.0017762	0.0017762	1	1	1	0.376991	0.318918	0.0319716	1695
YBR188C	0.4832	0.304236	0.071	0.488986	0.12422	0.0716929	NA	0.135911	152.291	1.50559	0.0026	0.00719424	0.00719424	0.00719424	1	1	1	0.401891	0.327322	0.0359712	423
YBR189W	3.85067	NA	NA	8.43187	0.0154376	NA	NA	0.0525112	7.84655	1.42747	0.0011	0	0	0	0	0	0	0.428571	0.656013	0.103093	588
YBR191W	3.12533	NA	NA	5.02421	0.0160302	NA	NA	0.0322394	98.0482	NA	0.0008	0	0	0.00628931	0	0	1	0.418219	0.572066	0.0377358	483
YBR192W	0.404267	0.253136	0.18	0.586737	0.117483	0.101962	0.0592433	0.210045	196.823	0.798167	0.0014	0	0.00265957	0	0	1	0	0.388007	0.33412	0.037234	1134
YBR193C	0.236267	0.191635	0.132	0.177253	0.126487	0.0650814	0.0672958	0.0618881	312.241	0.867344	0.0014	0.0045045	0	0.0045045	1	0	1	0.421131	0.347704	0.0585586	672
YBR194W	NA	0.318508	0.045	0.534292	NA	0.120119	NA	0.203867	62.8568	0.752434	0.0017	0.0163934	0	0	1	0	0	0.395161	0.311396	0.0491803	372
YBR195C	0.5296	0.472765	0.157	0.20792	0.119922	0.112655	0.0815467	0.121605	74.1438	0.787676	0.0007	0	0.0023753	0.00475059	0	1	1	0.416076	0.348373	0.023753	1269
YBR196C	2.59333	NA	NA	NA	0.0117902	NA	NA	NA	809.499	1.173	0.0009	0	0	0	0	0	0	0.433033	0.579136	0.0235081	1665
YBR198C	0.881333	0.56926	0.316	NA	0.0633011	0.0771309	0.0855737	NA	NA	0.778583	0.0011	0	0.00376412	0.00376412	0	1	1	0.405507	0.342465	0.0351317	2397
YBR199W	0.710933	0.353524	0.527	0.642326	0.0382321	0.0378233	0.0647801	0.0370667	NA	0.724267	0.0052	0	0.00215983	0.00431965	0	1	1	0.384229	0.340392	0.0280778	1395
YBR200W	0.256267	0.178995	0.227	NA	0.084222	0.0626777	0.0653912	NA	410.828	0.675653	0.0015	0	0	0	0	0	0	0.384058	0.368935	0.0236364	1656
YBR201W	0.364533	0.248332	0.125	0.291092	0.129078	0.0668172	0.0412588	0.100456	NA	0.761411	0.0012	0.0047619	0	0.0142857	1	0	1	0.382075	0.302452	0.0333333	636
YBR202W	0.683733	0.436759	0.452	0.590052	0.111979	0.127353	0.088865	0.173287	294.707	0.689608	0.0069	0	0.007109	0.0035545	0	1	1	0.410559	0.3607	0.0462085	2538
YBR203W	NA	NA	0.223	0.0772579	NA	NA	0.0962704	0.0521163	NA	0.20632	NA	0	0.00650054	0.00108342	0	1	1	0.386667	0.365661	0.0400867	2775
YBR204C	0.104267	0.1201	0.108	0.204803	0.0403697	0.0339527	0.0353647	0.055899	348.909	0.705357	0.0008	0.0026738	0.00534759	0.0026738	1	1	1	0.390071	0.315696	0.040107	1128
YBR205W	0.2952	0.211609	0.387	0.58626	0.0196861	0.0162935	0.0502281	0.0602737	285.369	0.767661	0.0016	0	0	0.00496278	0	0	1	0.406584	0.382784	0.0272953	1215
YBR207W	0.486667	0.495368	0.314	0.537433	0.074372	0.0754221	0.0608024	0.101933	NA	0.805824	NA	0	0.00646552	0.00431034	0	1	1	0.409156	0.347777	0.0366379	1398
YBR208C	NA	0.0688369	0.203	0.0778717	NA	0.0390565	0.0815467	0.0171997	NA	0.377295	0.0011	0	0.00327154	0.00272628	0	1	1	0.408134	0.394412	0.044711	5508
YBR210W	0.391733	0.360804	0.177	0.880155	0.0545356	0.0395026	0.0333244	0.117483	25.4639	0.954463	NA	0	0	0	0	0	0	0.358974	0.303267	0.0425532	429
YBR211C	0.302133	0.257245	0.158	0.169191	0.113445	0.121229	0.0495105	0.074532	NA	0.843738	0.0012	0.00928793	0.00309598	0.00309598	1	1	1	0.367179	0.322143	0.0371517	975
YBR212W	0.245333	0.140714	0.363	0.10626	0.139466	0.0831126	0.144406	0.0180038	22.3877	0.926148	NA	0.00149031	0.00149031	0.00298063	1	1	1	0.418029	0.336582	0.0536513	2019
YBR213W	0.2336	0.181873	0.08	0.22093	0.167427	0.090503	NA	0.203867	258.442	1.11976	0.0007	0.003663	0	0.010989	1	0	1	0.476364	0.341289	0.0586081	825
YBR214W	0.0701333	0.0864317	0.348	NA	0.0708016	0.0516922	0.0936685	NA	NA	1.18999	0.0014	0.00190114	0.00190114	0.00190114	1	1	1	0.455808	0.355031	0.0342205	1584
YBR215W	0.360533	0.2119	0.314	NA	0.116105	0.080428	0.157533	NA	80.1304	0.90166	0.0015	0	0.00480769	0	0	1	0	0.373802	0.368263	0.0208333	1878
YBR216C	0.156	0.109407	0.114	0.0992565	0.158253	0.107262	0.0630134	0.0269707	459.342	0.673767	0.0011	0.00148588	0.00445765	0.00297177	1	1	1	0.358025	0.334069	0.038633	2025
YBR217W	0.2592	0.157403	0.159	0.0932448	0.126256	0.0717233	0.0845301	0.0577623	NA	0.475914	NA	0	0	0	0	0	0	0.363636	0.320792	0.0432432	561
YBR218C	0.738667	0.304668	NA	0.855998	0.0147635	0.0210085	NA	0.0310828	870.373	NA	0.0009	0	0.00339271	0.00339271	0	1	1	0.432966	0.455947	0.0483461	3543
YBR221C	0.8256	NA	1.213	0.707382	0.00978054	NA	0.037266	0.0147478	584.283	1.05196	0.0012	0	0.00547945	0.00547945	0	1	1	0.431426	0.475973	0.0493151	1101
YBR222C	0.2056	0.222899	0.376	0.278861	0.0335827	0.0316852	0.0714585	0.0459038	198.163	0.948354	0.0009	0	0.00184502	0.00553506	0	1	1	0.444853	0.398243	0.0332103	1632
YBR223C	NA	0.0576761	0.096	0.307795	NA	0.0602106	0.0936685	0.154033	42.3797	0.408553	0.0017	0.00368324	0.00368324	0.00736648	1	1	1	0.428135	0.308119	0.0423573	1635
YBR227C	0.304267	0.201742	0.216	0.293001	0.0704418	0.0522519	0.0700149	0.0679556	NA	0.912367	0.0015	0	0.00578035	0.00192678	0	1	1	0.378119	0.387456	0.0404624	1563
YBR228W	0.3424	0.188664	0.08	0.112881	0.110198	0.148398	0.033007	0.0412588	NA	0.387556	NA	0.00660066	0	0.00330033	1	0	1	0.384699	0.301859	0.0330033	915
YBR229C	0.181067	0.148992	0.264	0.186872	0.0212361	0.031108	0.0613405	0.0281767	168.021	0.568471	0.0026	0.00104932	0.00314795	0.00104932	1	1	1	0.389529	0.363838	0.0304302	2865
YBR230C	0.329067	0.235748	0.633	0.26042	0.061178	0.0327211	0.0613405	0.039836	NA	1.48458	0.0017	0	0	0.0150376	0	0	1	0.444444	0.366149	0.0075188	405
YBR231C	0.0874667	0.0973394	0.093	NA	0.0848405	0.0874573	0.0722028	NA	131.43	1.11881	0.0026	0.00331126	0	0.00993377	1	0	1	0.490132	0.339935	0.0529801	912
YBR233W	0.1344	0.112017	0.246	0.16298	0.0546646	0.0891037	0.0796721	0.0912036	87.2959	1.3005	0.002	0.00242718	0	0.00242718	1	0	1	0.414654	0.3508	0.0558252	1242
YBR233W-A	NA	0.421585	0.132	1.49794	NA	0.0890184	0.0189384	0.315067	NA	NA	NA	0	0	0	0	0	0	0.385965	0.329198	0.0107527	285
YBR234C	0.379733	0.294776	0.402	0.204694	0.0160265	0.0144141	0.0351851	0.0116495	NA	1.0821	0.001	0	0.00261097	0	0	1	0	0.420779	0.386502	0.0313316	1155
YBR236C	0.396267	0.405726	0.17	0.487172	0.0459038	0.044241	0.0509667	0.0962704	274.137	0.756798	0.0013	0	0	0.00229885	0	0	1	0.38749	0.374981	0.0436782	1311
YBR237W	0.312	0.198754	0.31	0.0832301	0.104705	0.111932	0.126027	0.0334854	35.9632	0.301742	NA	0.00117925	0.00117925	0.00353774	1	1	1	0.381176	0.353227	0.0318396	2550
YBR238C	NA	0.14025	1.193	0.581492	NA	0.147338	0.173287	0.105022	44.4481	0.490516	0.0069	0	0	0.00547945	0	0	1	0.382969	0.40398	0.0287671	2196
YBR240C	NA	NA	0.036	0.0549561	NA	NA	NA	0.110023	NA	0.428198	NA	0.00222717	0	0.00445434	1	0	1	0.445676	0.303373	0.0445434	1353
YBR243C	0.2632	0.172777	0.21	0.3456	0.0305217	0.0235464	0.0613405	0.110023	1.41171	0.674917	NA	0	0	0	0	0	0	0.40683	0.342687	0.0402685	1347
YBR244W	0.502133	1.01644	0.294	0.363233	0.055319	0.0465965	0.0234965	0.0672958	NA	1.4726	0.0025	0	0	0.00621118	0	0	1	0.372188	0.434478	0.00621118	489
YBR245C	0.469867	0.278026	0.352	0.220701	0.0327265	0.0426844	0.0855737	0.0444325	995.91	0.781625	0.0013	0.000886525	0.000886525	0.00531915	1	1	1	0.377581	0.40062	0.0390071	3390
YBR247C	0.714133	0.600976	0.44	1.04772	0.058841	0.0662881	0.0737391	0.203867	954.007	1.1826	0.0013	0	0	0.00207469	0	0	1	0.397383	0.395672	0.0373444	1452
YBR248C	0.7392	0.450964	0.597	1.21989	0.0445181	0.0590205	0.055899	0.0866434	2090.64	1.33082	0.0008	0	0.00362976	0.00362976	0	1	1	0.414105	0.382018	0.0290381	1659
YBR249C	0.692	NA	2.571	2.05928	0.00895308	NA	0.0537323	0.0361014	2415.5	1.30855	0.0008	0	0.00542005	0	0	1	0	0.437556	0.520064	0.0352304	1113
YBR250W	NA	NA	0.039	NA	NA	NA	NA	NA	NA	0.194529	NA	0.00191571	0	0.00383142	1	0	1	0.351145	0.340623	0.0402299	1572
YBR251W	0.2456	0.172466	0.114	0.781554	0.0393163	0.114579	0.0348315	0.16906	NA	1.13948	0.0015	0	0	0.00326797	0	0	1	0.406926	0.347433	0.0261438	924
YBR252W	0.578933	NA	0.132	0.747688	0.0398819	NA	0.0169474	0.100456	NA	1.41978	0.001	0	0.00684932	0.00684932	0	1	1	0.472973	0.401208	0.0342466	444
YBR253W	0.657067	0.39667	0.168	0.456321	0.0887512	0.0806186	0.0280626	0.0707293	903.798	0.603159	NA	0	0	0	0	0	0	0.420765	0.32402	0.025	366
YBR254C	0.268533	0.311285	0.056	1.29525	0.0523525	0.0430177	0.0218658	0.247553	NA	1.0213	0.0008	0	0.00574713	0	0	1	0	0.393939	0.316681	0.0229885	528
YBR255W	0.211467	0.146516	0.171	0.171201	0.0816428	0.0941614	0.0912036	0.0825175	34.2114	0.434359	0.001	0.001443	0.002886	0	1	1	0	0.386091	0.320284	0.046176	2085
YBR256C	0.583467	0.454701	1.058	2.31111	0.0254553	0.0413537	0.0325421	0.066014	665.475	0.62638	0.0006	0	0	0.00421941	0	0	1	0.384937	0.378718	0.0253165	717
YBR257W	0.3712	0.350589	0.203	1.18493	0.102537	0.100387	0.0949517	0.346574	77.9296	1.02869	0.0005	0.00359712	0.00359712	0.0143885	1	1	1	0.346429	0.364016	0.0395683	840
YBR258C	NA	0.197338	0.055	0.493041	NA	0.132279	NA	0.113631	153.7	1.7141	0.0018	0	0	0	0	0	0	0.365967	0.365819	0.035461	429
YBR260C	0.2736	0.263832	0.216	0.415226	0.0746122	0.0706517	0.0805985	0.147478	NA	0.585626	0.0475	0.00300752	0.0075188	0.00150376	1	1	1	0.397801	0.369617	0.0451128	2001
YBR261C	0.3696	0.387002	0.144	0.723222	0.0289777	0.0187953	0.0263554	0.0912036	790.435	1.1269	0.0011	0	0	0.012987	0	0	1	0.486409	0.355941	0.038961	699
YBR262C	0.7016	0.754346	0.283	1.48155	0.117284	0.0916313	0.0317957	0.16906	157.477	0.772793	0.0022	0	0	0.00952381	0	0	1	0.457944	0.325807	0.0190476	321
YBR263W	0.672267	NA	0.286	0.233918	0.0102084	NA	0.0339778	0.0127651	876.284	0.906379	0.0013	0	0.00408998	0	0	1	0	0.446707	0.442887	0.0347648	1473
YBR264C	0.356267	0.354666	0.248	0.402102	0.0594976	0.0473355	0.066014	0.141459	NA	1.03592	0.0014	0.00505051	0.00505051	0.010101	1	1	1	0.43	0.283414	0.040404	600
YBR265W	0.7944	0.600687	0.307	0.899613	0.0472815	0.0422317	0.0550117	0.239016	NA	0.893291	0.0026	0	0	0	0	0	0	0.45379	0.362224	0.0532915	963
YBR267W	0.4224	0.609873	0.489	3.54463	0.0585428	0.110881	0.0753421	0.770164	173.278	1.234	0.0024	0	0.00255102	0.0102041	0	1	1	0.445854	0.392574	0.0306122	1182
YBR268W	0.546667	0.482919	0.239	2.02021	0.0869695	0.0528819	0.0258637	0.144406	30.1979	1.50823	0.0022	0	0.00961538	0	0	1	0	0.462264	0.280449	0.0576923	318
YBR272C	0.148	0.126261	0.059	0.371375	0.0458128	0.0643518	0.0211972	0.0825175	NA	0.784198	0.0006	0.00208768	0	0.00417537	1	0	1	0.36729	0.331059	0.0668058	1443
YBR273C	0.1992	0.211735	0.21	0.316562	0.0480019	0.0599548	0.0753421	0.0635915	412.959	1.11583	0.0015	0	0	0.00229885	0	0	1	0.429443	0.368089	0.045977	1311
YBR274W	0.349867	0.267162	0.178	0.352182	0.0686284	0.0675288	0.0468343	0.157533	NA	0.379421	0.0019	0	0.00570342	0.00190114	0	1	1	0.377525	0.335492	0.0380228	1584
YBR275C	0.137867	0.124276	0.298	0.160011	0.0749348	0.114642	0.119508	0.0845301	72.5686	0.341667	0.0018	0.00104439	0.00365535	0.00156658	1	1	1	0.362372	0.331552	0.0449086	5751
YBR276C	0.4248	0.264194	0.23	0.476921	0.0335016	0.0325496	0.0554518	0.111798	NA	0.115238	NA	0.00124069	0.00620347	0.00124069	1	1	1	0.382013	0.304864	0.0359801	2424
YBR278W	0.179467	0.205129	0.061	0.276854	0.0734266	0.0521953	0.0291238	0.0825175	115.616	0.797401	0.001	0	0.015	0.005	0	1	1	0.414191	0.332344	0.01	606
YBR279W	0.8976	0.661943	0.614	0.224774	0.0870788	0.118171	0.088865	0.0374674	710.042	0.9239	0.0014	0	0.0045045	0.0045045	0	1	1	0.389387	0.4121	0.0630631	1338
YBR280C	NA	0.073301	0.075	NA	NA	0.0687585	0.0729629	NA	90.1327	0.667363	0.0023	0	0.00471698	0.00157233	0	1	1	0.416405	0.330061	0.0298742	1914
YBR281C	0.234133	0.192979	0.166	NA	0.0807864	0.0866408	0.07617	NA	268.691	0.689807	0.0011	0	0.0022805	0.004561	0	1	1	0.372772	0.377807	0.0376283	2637
YBR282W	0.743733	0.642012	0.108	0.685587	0.0952125	0.108588	0.0246672	0.0835117	44.9256	1.35681	0.0008	0	0	0	0	0	0	0.399093	0.37165	0.0413793	441
YBR283C	1.3032	NA	1.414	1.32205	0.0201262	NA	0.0453037	0.0666488	84.4615	0.856966	NA	0	0.00408998	0	0	1	0	0.386286	0.445535	0.0490798	1473
YBR286W	0.835733	NA	NA	1.07527	0.0092272	NA	NA	0.0231049	914.504	0.944045	0.0014	0	0.00373134	0.00746269	0	1	1	0.427509	0.471126	0.0223881	1614
YBR288C	0.498667	0.459502	0.214	0.283681	0.0413326	0.0426161	0.0484718	0.0618881	147.073	0.686223	0.001	0	0.00207469	0	0	1	0	0.357438	0.343121	0.0394191	1452
YBR289W	0.323733	0.235656	0.294	NA	0.108985	0.0913397	0.123776	NA	130.581	0.712669	NA	0	0.00221239	0.00442478	0	1	1	0.423841	0.333948	0.0553097	2718
YBR290W	0.594667	0.366339	0.204	0.27932	0.12422	0.0875539	0.0410146	0.0415058	1.58075	1.21209	NA	0	0.00625	0.0125	0	1	1	0.385093	0.322732	0.028125	966
YBR291C	0.272533	0.323517	0.505	NA	0.0954748	0.0733059	0.0474758	NA	94.4136	0.623329	0.0017	0.0033557	0.00671141	0	1	1	0	0.417778	0.338646	0.0469799	900
YBR293W	0.170667	0.192803	0.165	NA	0.0825175	0.08356	0.0641803	NA	NA	0.147074	NA	0.00211416	0.00211416	0	1	1	0	0.378947	0.280818	0.0486258	1425
YBR294W	NA	NA	NA	0.196911	NA	NA	NA	0.115525	NA	0.173913	NA	0.0011655	0.00582751	0.0011655	1	1	1	0.398837	0.337707	0.0337995	2580
YBR295W	0.171733	0.16323	0.101	0.642881	0.117483	0.101156	0.0778817	0.198042	NA	0.116745	NA	0	0.00329218	0.00329218	0	1	1	0.415229	0.349977	0.0403292	3651
YBR296C	NA	0.10618	0.005	NA	NA	0.0209469	0.026456	NA	NA	0.83812	NA	0	0.0017452	0.0017452	0	1	1	0.407536	0.43582	0.0157068	1725
YBR297W	NA	0.0424387	0.198	0.0780738	NA	0.0532674	NA	0.0845301	25.9872	NA	NA	0	0	0.00428266	0	0	1	0.386638	0.303031	0.0428266	1407
YBR298C	NA	NA	0.264	NA	NA	NA	0.103455	NA	NA	0.00656455	NA	0	0.00326264	0	0	1	0	0.40813	0.35906	0.0342577	1845
YBR299W	NA	NA	NA	NA	NA	NA	NA	NA	NA	NA	NA	0	0.00171527	0.00686106	0	1	1	0.403419	0.40389	0.0240137	1755
YBR301W	NA	NA	NA	NA	NA	NA	NA	NA	NA	NA	NA	0	0.00840336	0	0	1	0	0.490358	0.545868	0.0336134	363
YBR302C	1.344	NA	NA	NA	0.0340613	NA	NA	NA	NA	NA	NA	0	0.00529101	0.0026455	0	1	1	0.376316	0.33069	0.0343915	1140
YCL001W	0.752267	0.582469	0.207	1.21913	0.0342633	0.0169033	0.0180507	0.101933	NA	1.14347	0.0015	0	0.00534759	0	0	1	0	0.345679	0.408955	0.0588235	567
YCL004W	0.3184	0.146199	0.187	0.0844682	0.116888	0.0800829	0.111798	0.0577623	NA	0.274371	0.0007	0.00192308	0.00961538	0	1	1	0	0.383142	0.328605	0.0384615	1566
YCL005W	0.367467	0.275684	0.225	0.406175	0.111618	0.0922683	0.0647801	0.135911	NA	0.488458	NA	0	0.00392157	0	0	1	0	0.43061	0.267647	0.0588235	771
YCL005W-A	1.0376	NA	1.368	NA	0.0277926	NA	0.0368695	NA	NA	NA	NA	0	0	0	0	0	0	0.441441	0.328182	0.0416667	222
YCL008C	0.289867	0.228482	0.226	0.112217	0.117882	0.0857114	0.0729629	0.0602737	60.9473	0.535869	NA	0.00260417	0.00520833	0.00260417	1	1	1	0.484456	0.295351	0.0390625	1158
YCL009C	0.723467	NA	2.304	0.616623	0.00823998	NA	0.0630134	0.0176373	238.213	0.896902	0.001	0	0.00324675	0.00324675	0	1	1	0.501075	0.418442	0.0487013	930
YCL010C	NA	NA	0.192	0.278575	NA	NA	0.0700149	0.0714585	216.471	0.488754	0.0018	0	0	0.00775194	0	0	1	0.466667	0.309705	0.0387597	780
YCL011C	1.41893	0.749035	0.709	0.337826	0.031521	0.028805	0.074532	0.039836	118.66	0.676439	0.0013	0	0	0.0117371	0	0	1	0.425234	0.370145	0.0422535	1284
YCL012C	0.217067	0.242289	0.075	0.287255	0.0676241	0.0531176	NA	0.07617	NA	0.937958	0.0032	0	0	0	0	0	0	0.382716	0.359009	0.0601504	405
YCL014W	0.234933	0.122364	0.213	0.143279	0.049688	0.0482906	0.088865	0.0462098	647.814	0.426895	0.0015	0	0.00366972	0.00122324	0	1	1	0.379963	0.352809	0.0318043	4911
YCL016C	0.182133	0.188859	0.089	0.40884	0.10392	0.104813	0.0630134	0.239016	NA	0.91508	0.001	0.00263852	0	0.00263852	1	0	1	0.432196	0.340769	0.0395778	1143
YCL017C	0.331467	0.31043	0.198	0.543967	0.0213605	0.0266122	0.0435942	0.0405349	248.088	0.930365	0.0018	0	0.0100806	0	0	1	0	0.431727	0.408244	0.0483871	1494
YCL018W	5.99493	NA	0.246	0.342207	0.0193023	NA	0.0568153	0.192541	NA	NA	NA	0	0.00550964	0.00275482	0	1	1	0.440183	0.487327	0.0578512	1095
YCL024W	0.151467	0.178607	0.287	0.311976	0.0916861	0.188655	0.0866434	0.192541	159.773	0.322703	0.0016	0	0.00289575	0.00579151	0	1	1	0.403019	0.323588	0.03861	3114
YCL025C	1.98213	0.116889	1.275	2.41642	0.0698737	0.0674772	0.0924196	0.247553	67.7402	0.810313	NA	0	0.00316456	0.00158228	0	1	1	0.437434	0.407948	0.0379747	1902
YCL026C-A	NA	NA	NA	NA	NA	NA	NA	NA	NA	NA	NA	0	0.015625	0	0	1	0	0.443299	0.444444	0.046875	582
YCL027W	0.663733	0.216437	2.751	NA	0.167023	0.126894	0.223596	NA	NA	0.784448	NA	0	0.00391389	0.00782779	0	1	1	0.408707	0.307279	0.0332681	1539
YCL028W	0.206133	0.141488	0.78	0.222084	0.015876	0.0165072	0.0550117	0.0170306	363.051	1.92023	0.0007	0	0.00247525	0.00247525	0	1	1	0.454023	0.393655	0.0123762	1218
YCL029C	0.18	0.177883	0.234	0.730804	0.0993048	0.116946	0.0714585	0.203867	197.718	0.839713	0.001	0	0.0022779	0	0	1	0	0.436886	0.349362	0.022779	1323
YCL030C	0.8232	0.628501	8.279	2.49576	0.020784	0.0238843	0.0753421	0.0521163	1406.48	0.938592	0.0001	0	0.0037594	0	0	1	0	0.424583	0.432585	0.0325815	2400
YCL031C	0.705067	0.633971	1.679	2.09084	0.105986	0.0687505	0.0770164	0.17773	557.919	0.829871	0.0013	0	0.00337838	0.00337838	0	1	1	0.360179	0.377991	0.0236486	894
YCL032W	0.0994667	0.107435	0.265	0.722482	0.0866434	0.0748313	0.0679556	0.203867	167.335	0.753896	0.0018	0.00289855	0.0057971	0.00289855	1	1	1	0.43708	0.332868	0.0492754	1041
YCL033C	0.0554667	0.125897	0.184	0.323521	0.00923211	0.0116593	NA	0.0323901	NA	1.34457	0.0028	0	0.00598802	0.00598802	0	1	1	0.487179	0.33281	0.0479042	507
YCL034W	0.3304	0.359638	0.473	0.170754	0.0595999	0.0596237	0.0608024	0.0328506	NA	0.884674	0.0015	0	0	0.0141643	0	0	1	0.485446	0.303952	0.0679887	1065
YCL035C	0.414933	0.575768	1.048	0.384745	0.0247111	0.0251572	0.0197478	0.0117682	1948.23	2.3022	0.0012	0	0	0.00917431	0	0	1	0.417417	0.436159	0.0366972	333
YCL036W	0.616	0.266096	0.298	0.289205	0.0932903	0.0777718	0.0815467	0.256721	10.0393	0.417619	0.0054	0.00176991	0.00176991	0.00176991	1	1	1	0.473251	0.311249	0.0495575	1701
YCL037C	1.47413	NA	0.034	NA	0.0410146	NA	0.130782	NA	3087.92	1.60242	0.0011	0	0.00461894	0	0	1	0	0.448276	0.449015	0.0277136	1305
YCL038C	0.0762667	0.0447868	0.235	0.579415	0.0407015	0.0377301	0.0453037	0.0936685	NA	0.568332	NA	0.00189753	0.00379507	0	1	1	0	0.395085	0.312875	0.0360531	1587
YCL039W	0.169333	0.133424	0.691	NA	0.0675582	0.0753428	0.0900191	NA	119.905	0.623096	0.0012	0.00134409	0.00268817	0.00403226	1	1	1	0.449955	0.337175	0.0362903	2238
YCL040W	0.116	0.135362	NA	NA	0.015164	0.0159428	NA	NA	2156.29	NA	0.0008	0	0.00200401	0.00601202	0	1	1	0.496341	0.382808	0.0460922	1503
YCL043C	1.312	NA	NA	NA	0.0124264	NA	NA	NA	612.959	1.08642	0.0009	0	0.00383877	0.00767754	0	1	1	0.472913	0.496052	0.0153551	1569
YCL044C	0.418933	0.271971	0.814	NA	0.135116	0.0881859	0.198042	NA	101.361	1.17334	0.0016	0	0.00240385	0.00961538	0	1	1	0.452951	0.334239	0.0552885	1254
YCL045C	0.756533	0.307803	1.355	0.609397	0.0193617	0.0255365	0.0707293	0.0545785	583.368	0.813876	0.0014	0	0.00263505	0	0	1	0	0.385458	0.368425	0.0355731	2283
YCL048W	NA	NA	NA	NA	NA	NA	NA	NA	NA	0.53125	NA	0.0021645	0	0	1	0	0	0.369253	0.368657	0.0411255	1392
YCL050C	0.832533	0.688782	1.558	NA	0.0180272	0.0232556	0.0502281	NA	689.709	1.90815	0.0008	0	0	0.00625	0	0	1	0.393375	0.444309	0.028125	966
YCL051W	0.2464	0.222572	0.47	0.1413	0.108644	0.0766297	0.133298	0.0613405	91.6236	0.473188	NA	0	0.00515464	0	0	1	0	0.420662	0.320332	0.0378007	1752
YCL052C	0.2368	0.238815	0.527	0.330441	0.0556298	0.0399538	0.0641803	0.0491594	137.803	0.649714	NA	0	0.00481928	0.00240964	0	1	1	0.385292	0.343734	0.0361446	1251
YCL054W	1.07333	0.550086	2.256	1.35117	0.0556745	0.109391	0.157533	0.223596	NA	0.981024	0.0013	0.00119048	0.0047619	0	1	1	0	0.381631	0.457676	0.0369048	2526
YCL055W	0.328267	0.265412	0.659	0.396259	0.101337	0.0814776	0.0273971	0.108304	855.848	1.11034	0.0175	0	0.00898204	0	0	1	0	0.381944	0.370055	0.0538922	1008
YCL057W	0.363733	0.255232	1.025	0.350554	0.0194159	0.0246653	0.0608024	0.0237379	586.724	0.676643	0.0013	0	0.00421941	0.00140647	0	1	1	0.396447	0.389379	0.021097	2139
YCL058C	NA	NA	0.056	0.438416	NA	NA	0.0430526	0.247553	NA	NA	NA	0	0	0.00662252	0	0	1	0.418301	0.308008	0.0529801	459
YCL058W-A	NA	NA	0.216	NA	NA	NA	NA	NA	NA	NA	0.0098	0.00892857	0	0	1	0	0	0.435673	0.347604	0.0357143	342
YCL059C	0.377333	0.344821	0.635	1.06785	0.0342464	0.0269246	0.0277259	0.0805985	665.396	1.12441	0.0017	0	0.0031746	0.0031746	0	1	1	0.383807	0.412375	0.0380952	951
YCL061C	0.377867	0.246085	0.459	0.153586	0.102841	0.098041	0.100456	0.113631	75.0983	0.507063	NA	0	0.00547945	0.00273973	0	1	1	0.377089	0.373106	0.0347032	3291
YCL063W	0.269333	0.230657	0.475	0.502568	0.136986	0.0903568	0.0770164	0.301368	NA	0.573586	NA	0.00236967	0.00236967	0	1	1	0	0.40173	0.315201	0.0592417	1272
YCL064C	NA	NA	0.143	NA	NA	NA	0.074532	NA	NA	1.44138	0.0077	0	0.00278552	0.00278552	0	1	1	0.393352	0.369815	0.0250696	1083
YCL066W	NA	NA	NA	NA	NA	NA	NA	NA	NA	NA	NA	0	0.00574713	0	0	1	0	0.378788	0.300007	0.0517241	528
YCL067C	NA	NA	NA	NA	NA	NA	NA	NA	NA	NA	NA	0.00478469	0.00478469	0	1	1	0	0.350711	0.329312	0.0430622	633
YCL069W	NA	NA	NA	NA	NA	NA	NA	NA	NA	NA	NA	0	0.00656455	0.00437637	0	1	1	0.393609	0.312415	0.0350109	1377
YCR002C	0.421867	0.484056	0.228	0.881685	0.0470888	0.0388601	0.0244066	0.0729629	986.13	1.20186	0.0005	0	0.00623053	0	0	1	0	0.370485	0.381559	0.0529595	969
YCR003W	0.941067	0.475294	0.092	1.35876	0.156467	0.0939336	0.0223596	0.154033	22.4548	1.34371	NA	0.00549451	0	0	1	0	0	0.375	0.385359	0.0494505	552
YCR004C	0.305867	0.255302	0.662	0.244578	0.0149967	0.00785856	0.0319423	0.0132533	NA	1.49369	0.0016	0	0.00813008	0.00406504	0	1	1	0.448925	0.407887	0.0243902	744
YCR005C	3.232	0.753043	0.331	16.848	0.0541099	0.0540674	0.0362904	0.192541	123.551	0.828699	0.0082	0	0.00653595	0.00217865	0	1	1	0.398409	0.387741	0.037037	1383
YCR008W	0.670933	0.38851	0.513	0.506636	0.0519211	0.049345	0.0936685	0.101933	12.2059	0.259371	0.0024	0	0.00498339	0.00332226	0	1	1	0.391832	0.349409	0.0249169	1812
YCR009C	0.805067	0.649082	0.358	1.19737	0.035437	0.0279617	0.0280626	0.053319	784.803	1.15934	0.0012	0	0.00378788	0	0	1	0	0.382206	0.410534	0.0643939	798
YCR010C	NA	NA	0.004	NA	NA	NA	NA	NA	NA	2.8	NA	0	0.0070922	0	0	1	0	0.420188	0.396656	0.0283688	852
YCR011C	0.454667	0.254441	0.33	0.185535	0.0308614	0.0435107	0.0624457	0.019861	920.071	0.644524	0.0007	0.000954198	0.000954198	0.000954198	1	1	1	0.379365	0.330526	0.0400763	3150
YCR012W	3.54427	NA	NA	NA	0.00952911	NA	NA	NA	1321.79	1.31016	0.0007	0	0.00481928	0.00240964	0	1	1	0.460432	0.638942	0.0337349	1251
YCR014C	NA	NA	0.176	NA	NA	NA	0.157533	NA	NA	0.00486787	NA	0	0.00688468	0.00172117	0	1	1	0.359634	0.366285	0.0378657	1749
YCR017C	0.277333	0.137464	0.746	0.723485	0.0206724	0.0342022	0.0700149	0.0686284	211.352	0.444544	NA	0.00105042	0.00210084	0.00210084	1	1	1	0.395528	0.359566	0.0315126	2862
YCR018C	0.890133	0.685723	0.069	0.370503	0.0922966	0.0995829	0.0293706	0.165035	NA	0.56203	NA	0	0.00454545	0	0	1	0	0.373874	0.326827	0.0363636	666
YCR019W	0.231733	0.200981	0.068	0.285151	0.143212	0.085154	0.0368695	0.144406	85.2357	0.588333	0.0015	0	0	0.00828729	0	0	1	0.406593	0.3093	0.0248619	1092
YCR020C	0.242133	0.100222	0.058	NA	0.171147	0.110914	NA	NA	NA	0.07386	NA	0	0.0046729	0.0046729	0	1	1	0.387346	0.39501	0.0373832	648
YCR020C-A	0.350667	0.320834	0.064	0.668027	0.0409661	0.0400198	0.00502281	0.0173287	NA	NA	0.005	0	0.0229885	0	0	1	0	0.393258	0.367856	0.045977	267
YCR020W-B	NA	NA	NA	NA	NA	NA	NA	NA	NA	NA	0.0012	0	0	0	0	0	0	0.333333	0.353357	0.012987	237
YCR021C	NA	NA	0.088	NA	NA	NA	NA	NA	NA	0.780899	NA	0	0	0	0	0	0	0.428428	0.402766	0.0392749	999
YCR023C	0.345867	0.271968	0.265	0.293388	0.0462098	0.0840546	0.0572849	0.0805985	NA	0.282983	NA	0	0	0	0	0	0	0.381264	0.321078	0.0377049	1836
YCR024C	0.198933	0.12364	0.068	NA	0.106148	0.0861413	0.0438701	NA	167.516	0.600741	0.0012	0	0	0.00203666	0	0	1	0.373225	0.350005	0.0366599	1479
YCR024C-A	8.13253	NA	6.99	NA	0.0937953	NA	0.0805985	NA	NA	NA	NA	0	0	0	0	0	0	0.357724	0.569707	0.025641	123
YCR026C	0.102933	0.077899	0.198	0.540754	0.0810698	0.0970514	0.07617	0.121605	12.0493	0.587834	0.0028	0.00269906	0.00269906	0.00539811	1	1	1	0.402871	0.328595	0.0215924	2229
YCR027C	0.294933	0.220313	0.158	0.765222	0.141171	0.129502	0.0513442	0.247553	NA	0.798906	0.0012	0.00961538	0	0	1	0	0	0.396825	0.300727	0.0336538	630
YCR028C	0.132267	0.133201	0.147	NA	0.0477703	0.0638037	0.0666488	NA	NA	0.60598	NA	0	0	0.00587084	0	0	1	0.402209	0.339824	0.0450098	1539
YCR028C-A	0.950667	NA	0.569	0.777773	0.0220327	NA	0.0257676	0.0554518	NA	NA	0.0013	0	0	0.00746269	0	0	1	0.382353	0.500236	0.0298507	408
YCR030C	0.131733	0.0734595	0.398	0.155971	0.0602737	0.0570574	0.0962704	0.0513442	286.73	0.809478	0.0011	0.00115075	0.00460299	0	1	1	0	0.416762	0.36862	0.0448792	2613
YCR031C	5.1192	NA	NA	7.14743	0.0203927	NA	NA	0.0300064	NA	NA	NA	0	0.00735294	0	0	1	0	0.458937	0.612549	0.0882353	414
YCR032W	0.1672	0.101961	0.257	0.0471819	0.0862123	0.102062	0.105022	0.0190425	7.72236	0.162131	NA	0.0023084	0.00184672	0.00184672	1	1	1	0.350554	0.323931	0.034626	6504
YCR033W	0.7824	0.483054	0.435	0.204107	0.11495	0.119596	0.121605	0.0447192	50.3581	0.296289	NA	0	0.00571429	0.00163265	0	1	1	0.395816	0.328157	0.04	3681
YCR034W	0.7112	0.420122	0.704	1.09968	0.0263755	0.0189098	0.0465199	0.0877401	NA	0.917058	0.0003	0	0	0.00289017	0	0	1	0.382184	0.396584	0.0346821	1044
YCR035C	0.445067	0.477202	0.283	1.19772	0.0613948	0.0692451	0.0517274	0.192541	115.577	0.993768	0.0012	0.00254453	0.00763359	0	1	1	0	0.382278	0.37765	0.043257	1185
YCR036W	0.215733	0.248729	0.202	0.881288	0.0503741	0.036001	0.0430526	0.0815467	187.484	0.910752	0.0014	0	0.0060241	0	0	1	0	0.398204	0.360422	0.0301205	1002
YCR037C	0.357867	0.287284	0.236	NA	0.0461483	0.0885908	0.0707293	NA	122.581	0.219917	NA	0	0.0021692	0.0021692	0	1	1	0.385642	0.37916	0.0206074	2772
YCR038C	NA	0.073554	0.101	NA	NA	0.0808344	0.0415058	NA	NA	NA	NA	0.00468019	0.00156006	0.00156006	1	1	1	0.393468	0.31892	0.0436817	1929
YCR039C	NA	NA	NA	NA	NA	NA	NA	NA	NA	NA	NA	0.00478469	0.00478469	0	1	1	0	0.350711	0.329312	0.0430622	633
YCR040W	NA	NA	NA	NA	NA	NA	NA	NA	NA	NA	NA	0	0.00574713	0	0	1	0	0.378788	0.300007	0.0517241	528
YCR042C	0.498667	0.255309	0.401	NA	0.0704418	0.108746	0.106638	NA	62.5766	0.592179	0.0023	0.00213371	0.00284495	0.00426743	1	1	1	0.368134	0.345328	0.0391181	4224
YCR044C	0.456	0.325151	0.176	0.697941	0.0280968	0.027342	0.0563534	0.141459	NA	0.610828	NA	0	0.00280899	0.00561798	0	1	1	0.407821	0.336049	0.0365169	1074
YCR045C	NA	NA	NA	0.166804	NA	NA	NA	0.154033	NA	0.45	NA	0	0.00408163	0.00612245	0	1	1	0.478997	0.344007	0.0265306	1476
YCR046C	0.5552	0.423546	0.245	1.18936	0.0380223	0.0419508	0.0481352	0.113631	66.3314	0.97205	0.0017	0	0	0.0178571	0	0	1	0.523529	0.353601	0.10119	510
YCR047C	0.656267	0.349267	0.256	0.234925	0.115332	0.0719132	0.0805985	0.187337	142.927	1.60104	0.0017	0	0.0109489	0.00364964	0	1	1	0.52657	0.321188	0.0364964	828
YCR048W	0.2616	0.212522	0.19	0.443403	0.0390286	0.0457348	0.07617	0.126027	NA	0.565869	NA	0	0.00492611	0.00328407	0	1	1	0.499182	0.333877	0.0311987	1833
YCR052W	0.276	0.32336	0.263	0.824661	0.0368499	0.0413734	0.0618881	0.130782	183.381	0.785141	0.0012	0	0	0.00414938	0	0	1	0.457989	0.346671	0.0456432	1452
YCR053W	1.1536	NA	1.752	0.754628	0.0167144	NA	0.0525112	0.0176373	2155.37	1.24771	0.0011	0	0	0.00389864	0	0	1	0.403883	0.498172	0.0292398	1545
YCR054C	0.305333	0.21737	0.143	0.43745	0.0926667	0.0873256	0.0672958	0.187337	223.809	0.788262	0.0024	0	0.00355872	0	0	1	0	0.36052	0.356076	0.044484	1692
YCR057C	1.04107	0.66407	0.601	0.840935	0.0946922	0.110823	0.0866434	0.157533	89.3885	0.630867	0.0012	0	0.00433839	0.00542299	0	1	1	0.41342	0.369423	0.037961	2772
YCR059C	0.202133	0.229534	0.149	0.733013	0.0323901	0.0239024	0.0316506	0.0900191	13.0206	0.550816	NA	0	0.00389105	0.0077821	0	1	1	0.530245	0.371856	0.0194553	777
YCR060W	0.269333	0.355131	0.192	1.90613	0.0331808	0.041708	NA	0.135911	NA	0.961473	NA	0	0	0.0181818	0	0	1	0.497024	0.321475	0.0545455	336
YCR063W	NA	0.517218	0.087	0.558814	NA	0.0982677	0.128361	0.231049	NA	1.05634	NA	0	0.00641026	0.00641026	0	1	1	0.478903	0.372075	0.0512821	474
YCR065W	0.678667	0.319386	0.271	0.465592	0.100311	0.105614	0.101933	0.187337	5.94486	0.600844	NA	0	0.0017762	0.0035524	0	1	1	0.418289	0.343347	0.0390764	1695
YCR066W	0.1584	0.148186	0.142	NA	0.120757	0.105128	0.103455	NA	31.8355	0.625606	0.0018	0.00205761	0.00205761	0	1	1	0	0.378415	0.323965	0.0390947	1464
YCR067C	0.3136	0.22411	0.464	0.103291	0.0868605	0.0772981	0.106638	0.0239843	80.8225	0.685505	NA	0	0.00657895	0	0	1	0	0.400563	0.353619	0.0169173	3198
YCR068W	NA	NA	0.06	0.0731149	NA	NA	0.0729629	0.0322394	113.057	0.42623	NA	0	0.00385356	0.00770713	0	1	1	0.479846	0.339644	0.0404624	1563
YCR069W	0.195467	0.191052	0.468	0.520638	0.0368695	0.0430593	0.0693147	0.0796721	7.43338	0.806873	0.0116	0	0.00630915	0.00946372	0	1	1	0.433647	0.371964	0.0189274	957
YCR071C	0.656	0.48096	0.269	1.24848	0.0979021	0.0640077	0.0541521	0.135911	304.13	1.11732	0.0021	0	0	0	0	0	0	0.403628	0.333197	0.0482759	441
YCR072C	0.490667	0.594765	0.452	0.649555	0.0590918	0.0864743	0.0835117	0.223596	934.789	1.14624	0.0014	0	0.00389105	0.00583658	0	1	1	0.434109	0.355574	0.040856	1548
YCR073C	0.1584	0.17288	0.309	0.355293	0.0840178	0.0913606	0.119508	0.144406	NA	0.172213	NA	0.00150376	0.00150376	0.00300752	1	1	1	0.392643	0.332762	0.0338346	3996
YCR073W-A	0.330667	0.387768	0.187	0.349508	0.0297106	0.0305	0.0484718	0.0495105	NA	NA	0.0014	0.00318471	0.00955414	0.00318471	1	1	1	0.494726	0.320844	0.0509554	948
YCR075C	0.166667	0.229574	0.052	0.104009	0.0411119	0.0451719	0.0343142	0.0815467	NA	0.565747	0.0017	0	0.00772201	0.003861	0	1	1	0.43295	0.27329	0.027027	783
YCR077C	0.6024	0.482204	0.686	0.825478	0.057907	0.0468166	0.0787667	0.108304	288.196	0.756422	0.0012	0	0.00377358	0.00377358	0	1	1	0.434546	0.396754	0.0339623	2391
YCR079W	0.268	0.120047	0.092	0.287839	0.17773	0.0735924	0.066014	0.130782	NA	0.229107	0.0006	0.00226757	0.00453515	0.00453515	1	1	1	0.477803	0.299432	0.0385488	1329
YCR081W	0.172267	0.0517121	0.13	NA	0.0365391	0.0549507	0.0805985	NA	142.693	0.310769	NA	0.00210379	0.00490884	0.00140252	1	1	1	0.351541	0.350804	0.0322581	4284
YCR082W	1.16533	0.767776	0.584	1.15572	0.0556745	0.0283483	0.0488132	0.053319	NA	0.705861	0.0124	0.00787402	0	0.00787402	1	0	1	0.395349	0.334015	0.023622	387
YCR083W	0.131733	0.26497	0.111	0.604253	0.0187641	0.0241306	0.0239016	0.0322394	NA	0.980171	0.0017	0	0	0.00793651	0	0	1	0.414062	0.377056	0.0555556	384
YCR084C	0.766133	0.40386	0.793	0.588046	0.044893	0.039854	0.0753421	0.0866434	217.748	0.70954	0.0013	0	0.00280899	0.00140449	0	1	1	0.455182	0.385925	0.0365169	2142
YCR086W	0.3256	0.220932	0.08	0.84881	0.137257	0.0659836	NA	0.385082	222.448	1.57722	0.0017	0	0	0	0	0	0	0.439791	0.308422	0.010582	573
YCR088W	0.170933	0.124574	0.877	NA	0.0179154	0.0125739	0.0635915	NA	1777.22	1.68697	0.0012	0	0.00338409	0.00676819	0	1	1	0.459247	0.436033	0.0186125	1779
YCR089W	0.2968	0.120565	8.405	NA	0.208779	0.110049	0.462098	NA	NA	0.117738	NA	0.00124378	0.00621891	0.00124378	1	1	1	0.417805	0.325583	0.0199005	4830
YCR091W	NA	NA	0.122	NA	NA	NA	0.101933	NA	NA	0.519956	NA	0.00139082	0.00417246	0.00139082	1	1	1	0.399908	0.334116	0.0347705	2163
YCR092C	0.255467	0.167735	0.13	0.0354123	0.0980406	0.107039	0.0729629	0.0233383	299.027	0.55976	NA	0.00196657	0.00294985	0	1	1	0	0.368008	0.328185	0.0501475	3057
YCR093W	1.272	0.492123	NA	0.108738	0.119715	0.0634688	NA	0.0148426	284.498	0.419552	0.0012	0	0.00332226	0.00237304	0	1	1	0.364312	0.380912	0.0441386	6327
YCR094W	0.1864	0.160834	0.173	0.676957	0.0231049	0.0193594	0.0441495	0.128361	49.1215	0.708621	0.0019	0	0.0025641	0	0	1	0	0.368197	0.347126	0.0384615	1176
YCR096C	NA	NA	NA	NA	NA	NA	NA	NA	NA	NA	NA	0.00847458	0.00847458	0	1	1	0	0.372222	0.305171	0.0423729	360
YCR097W	NA	NA	NA	0.267179	NA	NA	NA	0.0415058	NA	0.88309	NA	0	0	0	0	0	0	0.309711	0.35282	0.032	381
YCR098C	NA	NA	0.018	NA	NA	NA	NA	NA	NA	0.289474	NA	0.00193424	0.00193424	0.00193424	1	1	1	0.382787	0.375826	0.0348162	1557
YCR104W	NA	NA	NA	NA	NA	NA	NA	NA	NA	NA	NA	0	0.00813008	0	0	1	0	0.477333	0.554531	0.0487805	375
YCR105W	NA	NA	NA	0.0210248	NA	NA	NA	0.0729629	NA	0.820408	NA	0	0	0	0	0	0	0.436464	0.385724	0.0138889	1086
YCR106W	NA	0.164635	0.074	0.257259	NA	0.118082	0.0815467	0.223596	18.1862	0.18852	NA	0	0.00240674	0	0	1	0	0.369348	0.311526	0.0397112	2499
YCR107W	NA	NA	0.102	0.111294	NA	NA	0.0924196	0.144406	NA	NA	NA	0	0.0138122	0.00276243	0	1	1	0.409341	0.351442	0.0359116	1092
YDL001W	0.4648	0.224032	0.194	0.374187	0.108985	0.0742491	0.0753421	0.17773	267.373	0.947094	0.0008	0	0	0	0	0	0	0.374323	0.346831	0.039627	1293
YDL002C	0.486133	0.362093	0.257	0.562168	0.157533	0.0928936	0.0495105	0.117483	308.405	1.33619	NA	0	0.0049505	0.0049505	0	1	1	0.379085	0.315638	0.049505	612
YDL003W	0.5272	0.588335	0.288	0.514653	0.0918076	0.0984219	0.0796721	0.187337	102.36	1.02121	0.0146	0	0.00707965	0.00176991	0	1	1	0.383304	0.34798	0.0283186	1701
YDL004W	0.920533	0.640569	0.583	0.744421	0.0315641	0.0204566	0.0227261	0.0453037	463.065	1.45055	NA	0	0.00628931	0	0	1	0	0.397516	0.424435	0.0377358	483
YDL005C	0.329067	0.23733	0.365	0.290004	0.0991627	0.100343	0.099021	0.0835117	82.5096	0.670203	0.0021	0	0.00465116	0	0	1	0	0.383488	0.374619	0.00930233	1296
YDL006W	0.317867	0.194325	0.076	0.406729	0.109675	0.121334	0.0465199	0.0924196	183.131	0.894347	0.0011	0.00714286	0.00357143	0	1	1	0	0.382979	0.324826	0.0464286	846
YDL007W	0.7888	0.592525	1.097	1.21667	0.0416055	0.0266628	0.0707293	0.0568153	NA	1.39376	0.0012	0	0.00229358	0.00229358	0	1	1	0.391172	0.377967	0.0344037	1314
YDL008W	0.212267	0.30244	0.07	0.926828	0.0408454	0.0441573	0.024321	0.157533	NA	0.799162	0.0078	0	0	0.00609756	0	0	1	0.429719	0.345496	0.0304878	498
YDL010W	0.447467	0.265803	0.459	0.257661	0.0738963	0.061162	0.0815467	0.0495105	292.864	1.30637	0.0048	0.00434783	0.00434783	0	1	1	0	0.37931	0.324606	0.0173913	696
YDL012C	1.06187	0.632129	0.541	NA	0.0880746	0.0415391	0.0729629	NA	NA	2.95351	NA	0	0	0	0	0	0	0.469136	0.318693	0.00943396	324
YDL013W	0.501333	0.408933	0.197	NA	0.138353	0.0687174	0.108304	NA	9.17432	0.503381	NA	0.00323625	0.00485437	0.00323625	1	1	1	0.427957	0.301189	0.0728155	1860
YDL014W	2.3864	NA	2.906	2.5117	0.0257963	NA	0.0686284	0.150684	659.034	1.91065	0.0012	0	0.00306748	0.0153374	0	1	1	0.474593	0.535415	0.0306748	984
YDL015C	0.871733	0.531784	0.351	0.549806	0.0191213	0.0163574	0.021935	0.0316506	405.3	1.11583	0.0011	0	0	0	0	0	0	0.352626	0.410194	0.0550162	933
YDL017W	0.174933	0.142493	0.137	0.145291	0.10439	0.0829151	0.0815467	0.0855737	278.304	0.80551	0.0021	0.00197628	0	0	1	0	0	0.385171	0.334691	0.0355731	1524
YDL018C	0.177867	0.181271	0.073	0.210455	0.0528716	0.0333872	0.0215934	0.0537323	NA	0.908998	0.0012	0	0.00446429	0	0	1	0	0.382006	0.338832	0.0223214	678
YDL019C	0.349333	0.174216	NA	0.188799	0.0676902	0.0614842	NA	0.0382954	680.044	0.516619	0.0016	0.000780031	0.00312012	0.00234009	1	1	1	0.403946	0.368146	0.0366615	3852
YDL020C	1.0376	0.948491	2.494	NA	0.0863197	0.063684	0.113631	NA	NA	0.734223	NA	0.00566038	0.00188679	0.00188679	1	1	1	0.383459	0.344476	0.0207547	1596
YDL021W	NA	NA	0.083	NA	NA	NA	0.0348315	NA	4430.19	0.924334	NA	0	0.00322581	0.00322581	0	1	1	0.375	0.384806	0.0580645	936
YDL022W	0.528	0.585741	0.991	NA	0.0401127	0.0365914	0.0613405	NA	2427.02	1.66079	0.0005	0.0025641	0.00512821	0.0025641	1	1	1	0.438776	0.508772	0.0358974	1176
YDL024C	NA	NA	0.022	0.0264667	NA	NA	NA	0.0202084	NA	0.242081	NA	0.00214133	0.00428266	0.00214133	1	1	1	0.398721	0.326154	0.0321199	1407
YDL025C	0.166133	0.112874	0.253	0.178995	0.0751787	0.0725648	0.0796721	0.0338121	1172.1	0.446033	0.002	0	0.00161551	0.00484653	0	1	1	0.400966	0.359635	0.0274637	1863
YDL028C	0.416533	0.286496	0.309	0.190282	0.13228	0.0942514	0.128361	0.0787667	1.77686	0.4227	NA	0.00393185	0.0078637	0.00131062	1	1	1	0.369499	0.299383	0.0393185	2295
YDL029W	0.645067	0.629654	0.569	0.849775	0.0231977	0.0215007	0.0385082	0.0343142	NA	0.825358	0.001	0	0.0025641	0.0025641	0	1	1	0.414966	0.399304	0.0538462	1176
YDL030W	0.184	0.159127	0.225	0.375617	0.102234	0.0846915	0.106638	0.198042	NA	0.736489	0.001	0	0.00567108	0.00378072	0	1	1	0.377903	0.335492	0.0321361	1593
YDL031W	1.10747	0.689262	0.929	0.511997	0.0563534	0.0444188	0.128361	0.0976264	184.579	0.734162	0.0015	0.00100604	0.00704225	0.00100604	1	1	1	0.388889	0.401844	0.0301811	2988
YDL033C	0.197333	0.190381	0.064	NA	0.110023	0.0845329	0.0714585	NA	32.6136	0.359806	NA	0.00480769	0.00480769	0.00240385	1	1	1	0.45614	0.314211	0.0480769	1254
YDL035C	0.404	0.307032	0.422	0.404221	0.0874082	0.104734	0.103455	0.0866434	NA	0.310338	NA	0.00104167	0.003125	0.003125	1	1	1	0.365211	0.320345	0.0354167	2886
YDL036C	0.115467	0.20141	0.111	0.121004	0.0777943	0.0745815	0.0672958	0.0462098	192.757	0.511733	NA	0	0.0021692	0.00650759	0	1	1	0.384449	0.3181	0.0368764	1389
YDL037C	NA	NA	2.501	0.40983	NA	NA	NA	0.135911	NA	NA	NA	0	0	0.0030581	0	0	1	0.399189	0.389707	0.0030581	987
YDL039C	NA	0.252359	3.712	0.623025	NA	0.120273	NA	0.17773	NA	NA	NA	0	0.010043	0	0	1	0	0.429185	0.366686	0.0071736	2097
YDL040C	0.524533	0.337504	0.379	0.512398	0.027408	0.0314391	0.052912	0.0613405	453.069	0.726564	0.001	0	0.00234467	0.00117233	0	1	1	0.382456	0.399418	0.0234467	2565
YDL042C	0.350133	0.230534	0.25	0.345625	0.0983187	0.0745954	0.0912036	0.266595	203.731	0.608371	0.0018	0	0	0	0	0	0	0.396684	0.350337	0.0463458	1689
YDL043C	0.674933	0.447618	0.14	0.434685	0.16195	0.0822131	0.0550117	0.141459	210.008	1.50475	0.0022	0	0.00377358	0.00377358	0	1	1	0.370787	0.340794	0.0377358	801
YDL044C	0.354133	0.224343	0.14	0.374124	0.113259	0.112468	0.088865	0.157533	421.982	0.827017	0.0019	0	0.0022779	0	0	1	0	0.371882	0.372515	0.0432802	1323
YDL045C	0.2304	0.181843	0.109	0.358694	0.0747732	0.0671418	0.0456018	0.0805985	60.4977	0.896049	0.0013	0.00327869	0	0.00655738	1	0	1	0.391965	0.345924	0.0360656	921
YDL045W-A	NA	0.773232	0.267	1.54259	NA	0.073332	0.0317957	0.115525	NA	NA	0.0031	0	0	0	0	0	0	0.399306	0.317537	0.0744681	288
YDL046W	0.666667	0.619427	0.737	1.37527	0.0389847	0.024946	0.055899	0.0488132	120.408	1.37803	0.0016	0	0	0.00581395	0	0	1	0.434866	0.428626	0.0523256	522
YDL047W	1.33173	0.72889	0.584	0.746491	0.122464	0.0602819	0.0693147	0.138629	504.884	0.941323	0.0011	0	0.00322581	0.00322581	0	1	1	0.450855	0.338965	0.0322581	936
YDL048C	NA	NA	5.544	1.15615	NA	NA	0.288811	0.288811	NA	0.648094	NA	0.00408998	0	0.00204499	1	0	1	0.448065	0.339548	0.0347648	1473
YDL049C	0.121067	NA	0.115	0.915837	0.118083	NA	0.0513442	0.277259	NA	0.568027	NA	0.00374532	0.011236	0	1	1	0	0.42627	0.325308	0.0262172	807
YDL051W	0.665333	0.486499	0.368	1.10817	0.031665	0.0167341	0.0280626	0.0666488	359.216	1.01444	0.001	0	0	0	0	0	0	0.404589	0.455354	0.0474453	828
YDL052C	0.839467	0.385192	0.497	1.28877	0.0384654	0.043201	0.0568153	0.128361	481.328	0.831902	0.0014	0	0.00331126	0	0	1	0	0.423246	0.401744	0.0397351	912
YDL053C	0.595733	0.538682	0.377	0.826387	0.0837134	0.0421692	0.0444325	0.0624457	477.123	1.32951	0.0024	0	0.0108696	0.00543478	0	1	1	0.424731	0.32868	0.0271739	558
YDL054C	0.182133	0.112991	0.398	0.460331	0.0467395	0.0540366	0.0796721	0.126027	5.71282	0.798063	NA	0.00206186	0	0.00206186	1	0	1	0.412047	0.286015	0.0309278	1461
YDL055C	3.19013	NA	NA	8.28354	0.018608	NA	NA	0.119508	689.091	1.29403	0.0011	0	0.00277778	0.0111111	0	1	1	0.416206	0.56635	0.0444444	1086
YDL056W	0.287733	0.179147	0.321	0.250135	0.101933	0.139278	0.113631	0.0924196	115.326	0.537722	0.0015	0.00240385	0.00120192	0.00120192	1	1	1	0.380496	0.341622	0.0372596	2502
YDL058W	0.427733	0.198674	0.343	0.108386	0.0728861	0.060873	0.100456	0.0233383	2044.43	0.50265	0.0011	0.000558971	0.0039128	0.00279486	1	1	1	0.357901	0.390534	0.0329793	5373
YDL059C	0.0677333	0.137291	0.087	0.310223	0.113817	0.0762805	NA	0.223596	37.4763	0.817211	NA	0.00421941	0	0.00843882	1	0	1	0.421199	0.342863	0.021097	717
YDL060W	0.7664	0.534679	0.505	0.730259	0.0486761	0.0612664	0.0912036	0.138629	680.217	0.793645	0.0014	0	0.00381194	0.0101652	0	1	1	0.39924	0.401613	0.0419314	2367
YDL061C	10.8219	NA	0.299	3.51194	0.0595999	NA	0.00674924	0.0976264	NA	NA	0.0009	0	0	0.0181818	0	0	1	0.450292	0.52529	0.0363636	171
YDL063C	0.6552	0.447738	0.146	1.26938	0.055809	0.0594142	0.0378769	0.277259	253.229	0.58965	0.0016	0.00161551	0.00161551	0.00161551	1	1	1	0.356414	0.328188	0.0420032	1863
YDL064W	0.264533	0.294091	0.3	1.03222	0.0247464	0.0182277	0.0305351	0.154033	492.208	1.32878	0.0012	0	0.00641026	0.00641026	0	1	1	0.394515	0.361525	0.0128205	474
YDL065C	0.537067	0.287308	0.758	0.734282	0.0674924	0.0461885	0.0912036	0.0936685	669.111	1.60423	0.0014	0	0.0058651	0.0058651	0	1	1	0.371234	0.36941	0.0117302	1029
YDL066W	0.6144	NA	0.359	0.614389	0.00466986	NA	0.0266595	0.0117086	4638.01	0.92838	0.0013	0	0.00702576	0	0	1	0	0.425019	0.464977	0.0327869	1287
YDL067C	NA	0.959096	1.297	2.43277	NA	0.0558042	0.0412588	0.0545785	89.4957	2.43036	0.0045	0	0.0172414	0	0	1	0	0.477778	0.475625	0.0172414	180
YDL069C	0.151467	0.104718	0.102	NA	0.123117	0.0820602	NA	NA	7.692	0.422674	NA	0.0131579	0	0	1	0	0	0.337681	0.281907	0.0701754	690
YDL070W	1.0752	0.682976	1.562	1.65244	0.074532	0.0459049	0.0877401	0.223596	5.42119	0.468613	0.0162	0	0.00470958	0.00313972	0	1	1	0.368284	0.363645	0.0251177	1917
YDL072C	0.312533	0.288283	0.487	1.45162	0.0379391	0.0234891	0.0249334	0.0545785	141.697	1.06548	0.0015	0	0.0049505	0	0	1	0	0.413399	0.389667	0.0346535	612
YDL074C	1.09173	0.683927	0.444	1.24448	0.0538995	0.0558391	0.0825175	0.198042	1103.05	0.500161	0.0014	0.00143062	0.00572246	0.00143062	1	1	1	0.358535	0.349442	0.037196	2103
YDL075W	5.46187	NA	NA	NA	0.0270444	NA	NA	NA	NA	1.59243	NA	0	0	0	0	0	0	0.432749	0.622062	0.0892857	342
YDL076C	0.292	0.225314	0.247	0.513834	0.0794894	0.0653418	0.0592433	0.187337	232.027	0.854882	0.0016	0	0	0	0	0	0	0.385311	0.325382	0.0341297	885
YDL077C	0.166667	0.125767	0.153	0.0991751	0.058891	0.0772589	0.0722028	0.0478033	623.707	0.368218	0.0007	0.00381679	0.0019084	0.00667939	1	1	1	0.357778	0.351754	0.0343511	3150
YDL078C	0.334133	0.247224	0.3	1.0355	0.0161197	0.0112894	0.0405349	0.0805985	NA	1.32064	0.0013	0	0	0.00584795	0	0	1	0.439922	0.372054	0.0380117	1032
YDL079C	NA	NA	0.079	0.0923871	NA	NA	NA	0.0796721	NA	0.131944	NA	0.004	0.006	0.002	1	1	1	0.39243	0.338014	0.036	1506
YDL080C	0.262133	0.200156	0.18	0.279275	0.0817391	0.101294	0.0770164	0.135911	18.9915	0.252119	NA	0.00493421	0	0.00328947	1	0	1	0.40929	0.304642	0.0345395	1830
YDL081C	3.10133	NA	NA	2.61341	0.0181262	NA	NA	0.0259606	NA	1.36081	0.0011	0	0.00952381	0	0	1	0	0.46729	0.624715	0.0190476	321
YDL082W	2.61547	NA	3.233	5.77639	0.0182263	NA	0.0291238	0.0855737	11.3815	NA	0.0001	0	0	0	0	0	0	0.43	0.601911	0.0909091	600
YDL083C	4.91253	NA	1.821	9.51966	0.0236731	NA	0.0116888	0.074532	NA	NA	NA	0	0.00704225	0	0	1	0	0.4375	0.60351	0.0633803	432
YDL084W	1.44053	NA	0.417	1.1306	0.0092027	NA	0.00846334	0.0244066	509.269	1.00201	0.0011	0	0.00224719	0	0	1	0	0.389262	0.489698	0.0359551	1341
YDL085W	NA	NA	0.015	NA	NA	NA	0.0495105	NA	NA	0.460317	NA	0	0.0110294	0.0110294	0	1	1	0.435897	0.365747	0.0404412	1638
YDL087C	NA	0.104941	0.057	0.101646	NA	0.109993	0.0729629	0.0438701	NA	0.739015	0.0015	0.00384615	0.00384615	0.00384615	1	1	1	0.464377	0.31508	0.05	786
YDL088C	0.6336	0.217935	0.479	0.190341	0.099021	0.0650132	0.115525	0.0517274	274.4	0.604828	0.0011	0	0.00948767	0.00189753	0	1	1	0.378702	0.347268	0.0322581	1587
YDL089W	0.196	0.151608	0.1	0.130858	0.0483704	0.0426328	0.0456018	0.0498667	267.524	0.531122	0.0015	0.00207039	0	0.00207039	1	0	1	0.352577	0.350965	0.0351967	1455
YDL090C	0.324533	0.216543	0.128	0.284777	0.0637084	0.0483753	0.0509667	0.106638	107.345	0.662341	0.0016	0.00232558	0	0.00232558	1	0	1	0.39892	0.306683	0.027907	1296
YDL091C	0.220267	0.123566	0.113	0.113219	0.128599	0.10808	0.0778817	0.0478033	78.1623	0.58605	0.0021	0	0.00440529	0	0	1	0	0.375	0.337973	0.0726872	1368
YDL092W	0.516	0.499715	0.315	1.6299	0.0427605	0.0316779	0.0258637	0.123776	547.727	1.47175	0.0012	0	0.00689655	0	0	1	0	0.378685	0.375818	0.0551724	441
YDL093W	0.0693333	0.0574183	0.223	NA	0.0319129	0.057176	0.074532	NA	45.9995	0.643255	NA	0.00134771	0.00134771	0.00404313	1	1	1	0.392921	0.347463	0.0350404	2232
YDL095W	0.3968	0.332923	0.814	0.623218	0.0259024	0.0251371	0.0672958	0.0378769	66.0689	0.708	0.0011	0	0.00122549	0.00367647	0	1	1	0.427873	0.396511	0.0294118	2454
YDL097C	0.318133	0.945708	0.779	1.27954	0.0412833	0.0344085	0.0582477	0.0737391	387.321	1.17171	0.001	0	0.00230947	0.00923788	0	1	1	0.413027	0.36423	0.0254042	1305
YDL098C	0.158933	0.17266	0.184	0.274553	0.0557641	0.0521007	NA	0.138629	NA	0.802376	0.0016	0.00518135	0	0.00518135	1	0	1	0.374359	0.360314	0.0414508	585
YDL099W	0.684	0.458946	1.266	0.215459	0.0767605	0.0620502	0.0737391	0.0447192	378.346	1.5477	0.0011	0	0	0.00294118	0	0	1	0.383041	0.410616	0.00882353	1026
YDL100C	0.515467	NA	0.618	NA	0.0105808	NA	0.0296217	NA	835.487	1.10175	0.0009	0	0	0.00849858	0	0	1	0.397183	0.46049	0.0283286	1065
YDL101C	0.291467	0.270368	0.092	0.12119	0.0734266	0.0776796	0.0568153	0.0481352	155.357	0.684039	0.0017	0	0	0.0078125	0	0	1	0.380026	0.350098	0.0234375	1542
YDL102W	0.272	0.161699	0.297	0.057332	0.0702989	0.046097	0.111798	0.0227261	428.379	0.821071	0.0022	0.000912409	0.00273723	0.00273723	1	1	1	0.379174	0.372859	0.0419708	3294
YDL103C	0.314933	0.25565	0.254	0.240575	0.0314352	0.0327289	0.0618881	0.0348315	1506.49	1.27612	0.001	0	0	0.00210084	0	0	1	0.402371	0.397732	0.0378151	1434
YDL104C	NA	NA	0.138	0.176529	NA	NA	0.0753421	0.130782	33.2902	0.770102	0.0017	0.00738916	0	0	1	0	0	0.39134	0.314942	0.0541872	1224
YDL105W	NA	0.0858386	0.022	0.2163	NA	0.106839	0.0693147	0.154033	80.9788	0.563363	0.0018	0	0	0	0	0	0	0.372208	0.334016	0.032419	1209
YDL106C	0.42	0.247463	0.259	NA	0.158979	0.130541	0.130782	NA	89.7625	0.956858	0.0021	0.00179211	0.00716846	0.00716846	1	1	1	0.369643	0.353566	0.0340502	1680
YDL107W	0.0949333	0.106595	0.048	NA	0.0855737	0.0840681	0.0271822	NA	NA	0.676486	0.002	0	0.00285714	0.00285714	0	1	1	0.358902	0.324522	0.0257143	1056
YDL108W	0.139467	0.269725	0.124	NA	0.0565834	0.0955014	0.0517274	NA	66.305	0.995702	0.0003	0	0	0.00327869	0	0	1	0.396308	0.350135	0.042623	921
YDL110C	NA	0.266988	0.343	NA	NA	0.218402	0.0679556	NA	710.855	1.73349	NA	0	0	0.0201342	0	0	1	0.472406	0.42026	0.0402685	453
YDL111C	0.909067	0.679636	0.305	0.995545	0.0980406	0.0400761	0.0435942	0.157533	103.541	0.71943	0.0011	0.00378788	0	0.00378788	1	0	1	0.407268	0.315036	0.0530303	798
YDL112W	0.6784	0.454683	0.436	0.113314	0.0490203	0.0415376	0.0976264	0.0370667	NA	0.536516	0.0011	0	0.00348432	0.00418118	0	1	1	0.364881	0.354604	0.0341463	4311
YDL113C	0.1128	0.0948178	0.146	0.112136	0.0722028	0.071921	0.0641803	0.0276154	354.395	0.510298	0.0011	0.00156495	0	0	1	0	0	0.372335	0.363679	0.0359937	1923
YDL115C	0.498133	0.252354	0.256	0.34599	0.187337	0.0975979	0.0778817	0.07617	209.01	1.20353	0.0015	0	0.00284091	0	0	1	0	0.377589	0.354472	0.0284091	1062
YDL116W	0.9504	0.476411	0.238	0.481457	0.0790362	0.0624884	0.0679556	0.105022	2634.1	0.652735	0.001	0	0.00137931	0	0	1	0	0.367263	0.361238	0.0413793	2181
YDL117W	0.675733	0.340746	0.256	0.727076	0.114004	0.093181	0.100456	0.203867	18.2999	0.385321	0.0009	0.00113122	0.00113122	0.00226244	1	1	1	0.386381	0.351466	0.0328054	2658
YDL120W	0.218133	0.197083	0.443	1.01681	0.0316795	0.0188433	0.0618881	0.0912036	NA	0.964645	0.0023	0	0	0	0	0	0	0.407619	0.311519	0.0346821	525
YDL122W	0.630667	0.403789	0.745	0.897204	0.0744519	0.0583723	0.113631	0.130782	602.642	0.494799	0.0013	0	0.00123762	0.00371287	0	1	1	0.372428	0.391999	0.0259901	2430
YDL123W	0.558133	0.232265	0.554	0.27891	0.238195	0.0837082	0.101933	0.0679556	NA	1.22356	NA	0	0.0143885	0	0	1	0	0.463357	0.280196	0.0503597	423
YDL124W	0.368533	0.511639	0.813	1.35498	0.0555406	0.0280899	0.0550117	0.0310828	1919.82	1.2005	0.0007	0	0	0.00321543	0	0	1	0.408946	0.41002	0.022508	939
YDL125C	1.44533	NA	0.454	0.85215	0.0260876	NA	0.0163093	0.0462098	NA	1.48043	0.0011	0	0.00636943	0	0	1	0	0.433962	0.421423	0.0382166	477
YDL126C	1.05733	NA	NA	NA	0.0139019	NA	NA	NA	761.867	1.11714	0.0012	0	0.00479616	0.00239808	0	1	1	0.418262	0.46975	0.0551559	2508
YDL127W	NA	0.14575	0.58	NA	NA	0.0903957	0.133298	NA	NA	0.707384	NA	0.00325733	0.00651466	0.00325733	1	1	1	0.382956	0.340042	0.0488599	927
YDL128W	0.7712	0.307805	0.557	2.47311	0.0388318	0.036321	0.0608024	0.157533	109.979	0.82865	0.0018	0	0.00487805	0	0	1	0	0.420712	0.360605	0.0341463	1236
YDL130W	4.69307	NA	NA	1.22933	0.0252605	NA	NA	0.0306702	NA	1.24474	0.001	0	0.00952381	0.00952381	0	1	1	0.482866	0.623386	0	321
YDL130W-A	0.0666667	0.0638076	0.602	0.870483	0.0375486	0.0250016	NA	0.0255774	NA	NA	NA	0	0	0	0	0	0	0.386973	0.380143	0.0588235	261
YDL131W	1.02267	0.349958	2.021	1.19837	0.0327574	0.0232668	0.0729629	0.0825175	257.864	NA	0.001	0	0.00683371	0.0022779	0	1	1	0.42328	0.44768	0.0341686	1323
YDL132W	0.272	0.241136	0.298	NA	0.0419073	0.0601834	0.0815467	NA	1390.77	0.614339	0.0012	0	0	0.0012285	0	0	1	0.376225	0.381309	0.0356265	2448
YDL133C-A	NA	NA	NA	NA	NA	NA	NA	NA	NA	NA	NA	0	0	0	0	0	0	0.410256	0.51828	0.25	78
YDL134C	0.4944	0.367192	0.308	0.851917	0.0463334	0.0680874	0.0647801	0.0900191	231.245	NA	NA	0	0	0.00815217	0	0	1	0.416216	0.335489	0.0380435	1110
YDL135C	0.430933	0.358598	0.282	0.263017	0.0258444	0.0168956	0.0247553	0.0385082	1791.06	1.66956	0.001	0	0.00497512	0.00497512	0	1	1	0.369458	0.391562	0.0149254	609
YDL136W	6.38133	NA	NA	0.260253	0.0334854	NA	NA	0.0348315	NA	NA	NA	0	0	0	0	0	0	0.421488	0.640036	0.092437	363
YDL137W	0.779733	NA	0.15	1.69891	0.020654	NA	0.0135911	0.0597541	NA	NA	NA	0	0	0.00555556	0	0	1	0.419414	0.482971	0.0444444	546
YDL138W	0.325333	0.0986518	0.114	0.297481	0.172855	0.110551	0.0855737	0.0787667	NA	0.170029	NA	0.00524934	0.00524934	0.00262467	1	1	1	0.426265	0.321784	0.0301837	2292
YDL139C	NA	NA	0.075	0.938416	NA	NA	NA	0.301368	331.366	1.2518	0.0026	0.0045045	0	0.0135135	1	0	1	0.40625	0.330945	0.0315315	672
YDL140C	1.552	0.94102	NA	0.322763	0.0998771	0.103393	NA	0.0141748	422.625	0.529817	0.0019	0	0.00288684	0.0017321	0	1	1	0.408689	0.388726	0.0427252	5202
YDL141W	0.257067	0.189273	0.312	0.283566	0.0417559	0.0496146	0.0845301	0.0900191	419.976	0.576992	0.0011	0	0.00145138	0	0	1	0	0.402315	0.323436	0.030479	2073
YDL142C	0.1232	0.16535	0.077	0.218148	0.0822239	0.112387	0.0420089	0.0714585	NA	0.862163	NA	0.0070922	0.0035461	0.0035461	1	1	1	0.389671	0.286522	0.0425532	852
YDL143W	1.53093	NA	0.923	0.743077	0.0233619	NA	0.0679556	0.053319	794.01	0.815081	0.0011	0	0.0056926	0	0	1	0	0.41966	0.413757	0.0493359	1587
YDL145C	0.8168	0.541358	0.774	NA	0.0293956	0.0210838	0.0672958	NA	457.178	0.597113	0.0011	0.000833333	0.000833333	0.00333333	1	1	1	0.399334	0.42168	0.0416667	3606
YDL146W	NA	0.121576	0.091	NA	NA	0.07814	0.0478033	NA	19.2815	0.319271	NA	0	0.00408163	0.00408163	0	1	1	0.363821	0.35661	0.022449	1476
YDL147W	1.0576	0.834926	1.146	1.31677	0.044234	0.0418052	0.07617	0.0468343	2079.17	1.11759	0.0011	0	0	0.0045045	0	0	1	0.358744	0.397083	0.0225225	1338
YDL148C	0.573067	0.499629	0.474	0.931902	0.0578104	0.0584496	0.101933	0.154033	NA	1.00332	0.0014	0	0.00370828	0.00494438	0	1	1	0.363748	0.418925	0.0271941	2433
YDL149W	NA	NA	0.067	0.0798987	NA	NA	0.0707293	0.0462098	149.946	0.457386	NA	0.00100402	0.00100402	0.00100402	1	1	1	0.372077	0.338068	0.0291165	2994
YDL150W	0.546667	0.381555	0.415	0.761505	0.0798557	0.0676411	0.0912036	0.16906	NA	0.874307	0.0015	0.00475059	0	0	1	0	0	0.427108	0.377117	0.04038	1269
YDL153C	0.703467	0.484303	0.587	0.308134	0.0478693	0.0445374	0.0805985	0.0815467	NA	1.76187	0.0016	0	0.00164204	0.00164204	0	1	1	0.382979	0.435246	0.0246305	1833
YDL154W	NA	0.121198	0.055	0.0321046	NA	0.0960189	0.0647801	0.0277259	NA	0.070018	NA	0	0.00333333	0.00333333	0	1	1	0.366223	0.33923	0.04	2706
YDL155W	0.6824	0.453488	0.268	0.271318	0.14003	0.0851276	0.0976264	0.108304	NA	0.494972	NA	0.00234742	0.00938967	0.00469484	1	1	1	0.415109	0.325654	0.0305164	1284
YDL159W	0.228	0.203368	0.119	0.275548	0.102385	0.095918	0.0582477	0.108304	98.4035	0.672043	0.0015	0.00194553	0.00194553	0.00194553	1	1	1	0.382429	0.328821	0.0330739	1548
YDL160C	0.321067	0.16748	0.086	0.184289	0.0452151	0.0398904	0.0737391	0.0139466	911.744	1.43804	0.0014	0	0.0019802	0	0	1	0	0.392505	0.400018	0.0316832	1521
YDL161W	0.2832	0.402786	0.399	0.373466	0.0777071	0.111012	0.088865	0.0714585	NA	1.42389	0.0013	0	0.00441501	0	0	1	0	0.410256	0.381618	0.0463576	1365
YDL164C	0.227467	0.261372	0.258	0.14521	0.059909	0.0737579	0.0770164	0.0537323	105.401	0.78541	0.0015	0	0.00397878	0.00265252	0	1	1	0.399912	0.372149	0.0503979	2268
YDL165W	0.350667	0.3687	0.05	0.606228	0.0863197	0.0445126	0.0159344	0.0912036	20.8078	1.30207	0.0007	0.00526316	0	0	1	0	0	0.414931	0.330013	0.0105263	576
YDL166C	0.782933	0.742962	0.206	1.62902	0.0543645	0.0363225	0.037671	0.247553	87.5523	1.76828	0.0013	0	0.0102041	0.0102041	0	1	1	0.430976	0.373309	0.0357143	594
YDL167C	0.821333	0.4077	0.627	0.960215	0.0606959	0.0774569	0.100456	0.247553	194.277	0.52364	0.0017	0	0.00417827	0.00139276	0	1	1	0.377315	0.330472	0.0278552	2160
YDL168W	0.340267	0.425558	0.412	NA	0.0175081	0.0238317	0.0488132	NA	NA	1.77771	0.001	0	0.0025974	0.00779221	0	1	1	0.428079	0.422752	0.0285714	1161
YDL169C	NA	NA	0.085	0.135511	NA	NA	NA	0.0587413	NA	1.29218	NA	0	0	0.00900901	0	0	1	0.407738	0.35325	0.0495495	672
YDL170W	0.546667	0.154589	0.211	0.575031	0.151673	0.106759	0.0714585	0.144406	103.472	0.44291	NA	0.0056926	0	0.00379507	1	0	1	0.384373	0.331502	0.0341556	1587
YDL171C	0.830667	0.33717	NA	NA	0.021756	0.0242417	NA	NA	414.094	0.516605	0.0014	0	0.00279851	0.00233209	0	1	1	0.400435	0.435774	0.0363806	6438
YDL173W	0.4824	0.442282	0.409	2.17493	0.0465199	0.0475831	0.0613405	0.110023	237.856	1.0123	0.0014	0.00340136	0.00340136	0.0102041	1	1	1	0.442568	0.393462	0.0136054	888
YDL174C	0.4072	0.199535	0.274	3.4172	0.0350428	0.0333459	0.0693147	0.128361	454.281	0.565903	0.0018	0	0.00511945	0	0	1	0	0.447846	0.402483	0.0324232	1764
YDL175C	0.2432	0.189097	0.247	0.1455	0.122033	0.0979598	0.0845301	0.0468343	340.595	1.00723	0.0029	0	0.00874636	0.00291545	0	1	1	0.394203	0.303003	0.0349854	1035
YDL176W	0.219733	0.147174	0.216	0.284221	0.142623	0.10647	0.101933	0.192541	62.5042	0.280314	0.0027	0.00282885	0.00141443	0.00282885	1	1	1	0.364833	0.294112	0.0523338	2127
YDL178W	0.470667	0.298604	0.251	1.56044	0.0684928	0.0580287	0.0385082	0.121605	NA	0.918361	0.0013	0	0	0.00567108	0	0	1	0.386692	0.391517	0.0434783	1593
YDL179W	0.7424	0.466448	0.369	0.436502	0.165035	0.180188	0.126027	0.144406	NA	0.910285	NA	0	0	0	0	0	0	0.384699	0.333445	0.0660066	915
YDL181W	0.277333	0.0890572	0.197	NA	0.0396311	0.0500974	0.0468343	NA	NA	2.41916	0.0012	0	0	0	0	0	0	0.457364	0.386188	0.047619	258
YDL182W	1.3704	0.788678	4.604	3.76054	0.0359516	0.0304377	0.0962704	0.198042	2049.7	NA	0.0009	0.00234192	0	0.00234192	1	0	1	0.441336	0.450681	0.0327869	1287
YDL183C	0.0696	NA	0.181	NA	0.0212818	NA	NA	NA	107.286	0.894668	0.0005	0.00626959	0.0031348	0	1	1	0	0.370717	0.300204	0.0532915	963
YDL184C	NA	1.27612	14.18	NA	NA	0.148858	NA	NA	NA	NA	NA	0	0	0	0	0	0	0.423077	0.511234	0.25	78
YDL185W	1.22293	NA	NA	NA	0.0123931	NA	NA	NA	NA	0.996866	0.0013	0	0.00373832	0.00280374	0	1	1	0.411692	0.454162	0.0308411	3216
YDL188C	0.393067	0.338373	0.284	0.384721	0.039997	0.0363821	0.0686284	0.0582477	454.494	NA	0.0014	0	0.00531915	0.00797872	0	1	1	0.415344	0.349071	0.0345745	1134
YDL189W	0.533867	0.393353	0.419	0.873394	0.0634169	0.0586089	0.0835117	0.216608	NA	0.623283	0.0017	0	0.00438596	0.00219298	0	1	1	0.399563	0.307443	0.0350877	1374
YDL190C	0.518933	0.313256	0.298	0.101153	0.0430526	0.0543199	0.0778817	0.0151673	NA	0.662179	0.0011	0	0.003125	0.00104167	0	1	1	0.374567	0.378943	0.0354167	2886
YDL191W	6.22613	NA	NA	NA	0.0325574	NA	NA	NA	NA	NA	NA	0	0	0	0	0	0	0.418733	0.64038	0.092437	363
YDL192W	1.95653	NA	NA	2.76555	0.0171954	NA	NA	0.0316506	NA	1.02293	NA	0	0	0	0	0	0	0.397436	0.499168	0.0444444	546
YDL193W	0.232	0.157578	0.174	0.0920978	0.055809	0.0426788	0.055899	0.016906	110.146	0.997808	0.0018	0	0	0.0026738	0	0	1	0.386525	0.408928	0.040107	1128
YDL194W	NA	0.0793485	0.147	NA	NA	0.0866871	0.0753421	NA	NA	0.243391	NA	0.00339751	0.00339751	0.00453001	1	1	1	0.40113	0.323668	0.0305776	2655
YDL195W	0.555467	0.34978	NA	NA	0.0527911	0.0431924	NA	NA	931.239	0.773246	0.001	0	0.00550314	0	0	1	0	0.421769	0.393296	0.0220126	3822
YDL197C	NA	0.0910604	0.121	0.194362	NA	0.0895712	0.0796721	0.106638	NA	0.168148	0.0027	0.0019084	0	0	1	0	0	0.432193	0.315381	0.0362595	1578
YDL198C	0.840267	0.407288	0.869	0.856334	0.0350606	0.0280928	0.0417559	0.138629	NA	1.17346	0.0009	0	0.00334448	0	0	1	0	0.424142	0.398144	0.0367893	903
YDL200C	0.128	0.110338	0.051	0.486721	0.0440653	0.0381573	0.0139186	0.126027	NA	0.777613	NA	0	0.00534759	0.00534759	0	1	1	0.37037	0.35595	0.0320856	567
YDL201W	0.559467	0.5192	0.518	1.7122	0.0357292	0.0414297	0.0835117	0.216608	2566.4	1.15496	0.0012	0	0.00350877	0	0	1	0	0.400697	0.402126	0.045614	861
YDL202W	0.634933	0.454424	0.219	0.8457	0.135645	0.0749642	0.052912	0.133298	313.827	1.17184	0.002	0	0	0.00403226	0	0	1	0.409333	0.346643	0.0362903	750
YDL203C	0.238667	0.214335	0.181	0.440864	0.0694536	0.0901441	0.0805985	0.203867	110.668	0.455891	0.0015	0.00482315	0.00160772	0.00160772	1	1	1	0.412393	0.323273	0.0305466	1872
YDL204W	NA	NA	0.072	NA	NA	NA	0.0679556	NA	2562.15	0.192282	0.0079	0	0.0102041	0.00510204	0	1	1	0.42132	0.389027	0.0357143	1182
YDL205C	0.2736	0.147037	0.036	0.836422	0.0482022	0.0392291	0.0722028	0.173287	523.591	0.775168	0.0008	0	0	0.00306748	0	0	1	0.41565	0.385977	0.0429448	984
YDL207W	0.441333	0.266434	0.339	0.821515	0.0785881	0.0624349	0.0877401	0.210045	70.3672	0.649563	0.0014	0.0018622	0.00558659	0.0018622	1	1	1	0.393939	0.355146	0.0446927	1617
YDL208W	4.31573	NA	1.327	9.77473	0.0523525	NA	0.0422651	0.288811	310.296	1.45655	0.0011	0	0	0	0	0	0	0.416136	0.525848	0.0322581	471
YDL209C	0.34	0.252489	0.196	0.84241	0.12422	0.0852692	0.0912036	0.385082	223.355	0.756006	0.0014	0.00295858	0	0	1	0	0	0.40098	0.310171	0.0414201	1020
YDL210W	NA	NA	0.008	0.0266487	NA	NA	NA	0.074532	NA	0.593548	NA	0	0.00350877	0	0	1	0	0.403263	0.38652	0.0263158	1716
YDL212W	0.726133	NA	0.177	4.66525	0.0163286	NA	0.00799478	0.138629	12.845	0.931369	0.0013	0	0	0.00956938	0	0	1	0.388626	0.408943	0.0143541	633
YDL213C	0.871467	0.627096	0.768	0.969057	0.0465199	0.0256936	0.0693147	0.0866434	NA	1.59195	0.0015	0	0.00446429	0.00446429	0	1	1	0.421829	0.435635	0.0535714	678
YDL214C	NA	NA	0.012	NA	NA	NA	0.0737391	NA	NA	0.0794979	NA	0.00286533	0	0.00573066	1	0	1	0.395714	0.328854	0.0358166	2100
YDL215C	0.307467	0.287396	0.386	0.179427	0.0844272	0.0726551	0.0537323	0.0147478	994.614	0.634857	0.0009	0	0.00091659	0.00458295	0	1	1	0.366575	0.400248	0.0256645	3279
YDL216C	NA	NA	0.102	0.111782	NA	NA	0.088865	0.0679556	59.3706	0.60415	NA	0.00455581	0	0.00911162	1	0	1	0.374906	0.29924	0.0318907	1323
YDL217C	0.4336	0.304009	0.192	0.933748	0.139186	0.0933554	0.0630134	0.16906	34.9459	1.28982	0.0009	0	0	0	0	0	0	0.43109	0.314778	0.0194175	624
YDL219W	0.261867	0.318059	NA	0.246085	0.0254553	0.0237485	NA	0.0430526	NA	1.2645	0.001	0	0	0	0	0	0	0.357616	0.389758	0.0201342	453
YDL220C	NA	NA	0.061	0.039647	NA	NA	0.0936685	0.0415058	NA	0.332399	0.0016	0.00433369	0.00108342	0.00325027	1	1	1	0.439279	0.308188	0.0465872	2775
YDL222C	NA	NA	0.037	NA	NA	NA	0.066014	NA	NA	0.140508	NA	0	0.00649351	0	0	1	0	0.494624	0.338885	0.0324675	930
YDL223C	NA	NA	0.07	NA	NA	NA	0.0630134	NA	513.692	0.183978	NA	0	0.00956938	0.00574163	0	1	1	0.425979	0.377287	0.0124402	3141
YDL224C	0.6704	0.447095	0.434	0.516377	0.119097	0.124295	0.130782	0.106638	NA	0.680575	0.0037	0	0	0	0	0	0	0.404103	0.318567	0.0432099	1950
YDL225W	0.6856	0.389079	0.312	0.814542	0.0927908	0.0576532	0.0778817	0.128361	NA	1.23713	0.0011	0	0.00181818	0.0109091	0	1	1	0.378623	0.412751	0.0418182	1656
YDL226C	0.2424	0.247068	0.497	1.08232	0.0247907	0.0281349	0.0554518	0.110023	877.518	1.18924	0.0011	0	0	0.002849	0	0	1	0.437205	0.342165	0.02849	1059
YDL227C	0.976267	0.794443	0.561	NA	0.0543645	0.114647	0.0855737	NA	NA	0.938932	NA	0	0	0.00512821	0	0	1	0.408859	0.326606	0.0461538	1761
YDL229W	3.35387	NA	NA	0.78629	0.0103827	NA	NA	0.0134331	NA	NA	0.0012	0	0.00490196	0.00653595	0	1	1	0.435396	0.634599	0.0375817	1842
YDL230W	0.201333	0.188314	0.153	NA	0.0731168	0.0857793	0.0624457	NA	127.737	0.824794	0.001	0	0.00598802	0	0	1	0	0.451389	0.338103	0.0299401	1008
YDL231C	0.4904	0.387553	0.296	NA	0.102688	0.101625	0.0770164	NA	0.672475	0.0348059	NA	0	0.00355872	0.00355872	0	1	1	0.396388	0.337222	0.0489324	3378
YDL232W	NA	0.977856	0.627	NA	NA	0.112554	NA	NA	NA	1.21401	NA	0	0	0	0	0	0	0.414414	0.49494	0.0285714	111
YDL234C	0.1248	0.113946	0.188	0.125304	0.0754241	0.0666675	0.0707293	0.0270761	NA	0.703755	0.0014	0	0.00134228	0.00134228	0	1	1	0.38108	0.354352	0.0308725	2241
YDL235C	0.874133	0.513111	0.24	0.932581	0.11495	0.0587323	0.0205682	0.103455	NA	0.993602	0.0012	0	0	0	0	0	0	0.355159	0.398407	0.0421687	504
YDL236W	0.943733	0.717201	0.172	2.51185	0.0301893	0.0296361	0.0148108	0.173287	599.612	1.41106	0.0012	0	0.00321543	0.00321543	0	1	1	0.402556	0.397455	0.0385852	939
YDL237W	0.137867	0.119241	0.129	0.382369	0.012903	0.0151396	0.0224319	0.0339778	531.426	0.643723	0.0015	0	0.00771208	0	0	1	0	0.387042	0.353409	0.0308483	1173
YDL238C	NA	NA	0.04	0.062036	NA	NA	0.0722028	0.0247553	20.1748	0.252208	NA	0.00204918	0.00409836	0.00204918	1	1	1	0.429252	0.330794	0.0163934	1470
YDL239C	NA	NA	0.097	0.022623	NA	NA	0.0835117	0.0128361	NA	0.00645161	NA	0	0.00380228	0.00253485	0	1	1	0.342183	0.34239	0.0367554	2373
YDL240W	0.4656	0.223623	0.319	NA	0.11495	0.0834854	0.101933	NA	213.454	0.351659	0.0018	0.000984252	0.00393701	0.00590551	1	1	1	0.367387	0.34147	0.0354331	3054
YDL243C	0.1616	0.0904393	0.077	NA	0.179572	0.0908161	0.074532	NA	NA	NA	NA	0	0.00609756	0	0	1	0	0.410101	0.375608	0.0152439	990
YDL244W	NA	NA	NA	NA	NA	NA	NA	NA	NA	NA	NA	0	0.00294985	0	0	1	0	0.438905	0.520809	0.0324484	1023
YDL245C	NA	NA	NA	NA	NA	NA	NA	NA	NA	NA	NA	0	0.00353357	0	0	1	0	0.419014	0.357209	0.0318021	1704
YDL247W	NA	NA	NA	NA	NA	NA	NA	NA	NA	NA	NA	0	0.00328947	0.00164474	0	1	1	0.405464	0.336443	0.0411184	1830
YDL248W	NA	0.0676922	0.058	0.118787	NA	0.0529793	NA	0.0679556	NA	NA	NA	0	0.0052356	0.0026178	0	1	1	0.380208	0.343924	0.0314136	1152
YDR001C	0.138933	0.145257	NA	NA	0.0331332	0.0466802	NA	NA	NA	0.73707	0.0012	0	0.004	0.00933333	0	1	1	0.407358	0.369801	0.0386667	2256
YDR002W	1.1256	NA	0.6	1.66492	0.0172296	NA	0.0114759	0.0228009	NA	1.64817	0.0011	0	0.01	0	0	1	0	0.410891	0.538972	0.03	606
YDR003W	0.344533	0.311624	0.297	0.753287	0.149385	0.0715049	0.0877401	0.128361	1.48367	0.950081	0.0045	0.00478469	0.0191388	0.00478469	1	1	1	0.423381	0.312352	0.0717703	633
YDR004W	0.328	0.380279	0.196	0.0416038	0.117882	0.1574	0.0737391	0.0305351	NA	0.34687	NA	0.00217865	0.00217865	0	1	1	0	0.389009	0.298251	0.0305011	1383
YDR005C	0.504533	0.288317	0.139	0.586702	0.152676	0.0760093	0.052912	0.135911	NA	0.69952	0.0017	0	0.00507614	0.00761421	0	1	1	0.367003	0.326183	0.035533	1188
YDR006C	0.827467	0.609732	1.088	0.456514	0.0786773	0.0781542	0.198042	0.115525	NA	0.482075	NA	0.00111111	0.00222222	0.00111111	1	1	1	0.38544	0.359985	0.0477778	2706
YDR007W	0.281867	NA	0.327	0.606768	0.029433	NA	0.0635915	0.0541521	NA	0.692441	0.0008	0	0	0	0	0	0	0.420741	0.346633	0.0224215	675
YDR009W	NA	NA	0.035	0.0764556	NA	NA	NA	0.0900191	19.6009	0.662857	NA	0.00192678	0	0.00578035	1	0	1	0.413308	0.340433	0.044316	1563
YDR011W	0.484	0.574188	3.406	0.479255	0.0587911	0.0566463	0.0924196	0.026456	82.7953	0.43657	NA	0	0.00333333	0.000666667	0	1	1	0.395251	0.370404	0.0286667	4506
YDR012W	2.47893	NA	4.979	0.577033	0.0176778	NA	0.0582477	0.0502281	NA	NA	0.0013	0	0.00554017	0	0	1	0	0.482094	0.613927	0.0526316	1089
YDR013W	0.498133	0.476626	0.045	0.428811	0.117086	0.0834528	NA	0.117483	NA	0.728985	0.0013	0.00483092	0.00966184	0.00966184	1	1	1	0.350877	0.337684	0.057971	627
YDR014W	NA	NA	0.046	0.251389	NA	NA	0.0396084	0.187337	10.4823	0.404444	NA	0.00309598	0	0	1	0	0	0.333848	0.342265	0.0371517	1944
YDR014W-A	NA	NA	NA	NA	NA	NA	NA	NA	NA	NA	NA	0	0	0	0	0	0	0.419223	0.362844	0.0559006	489
YDR016C	0.568	0.632304	NA	1.13375	0.0796721	0.0573144	NA	0.126027	19.8705	1.06133	0.0023	0	0	0.0107527	0	0	1	0.389474	0.334702	0.0107527	285
YDR017C	0.738933	0.37418	0.745	0.529804	0.0878514	0.0960326	0.135911	0.144406	319.273	0.462775	0.002	0	0.00667302	0.00381316	0	1	1	0.383444	0.354676	0.0352717	3153
YDR019C	0.1224	0.344773	0.687	3.54482	0.0298899	0.0368906	0.0729629	0.110023	884.209	0.916339	0.0012	0.00250627	0	0.00501253	1	0	1	0.411471	0.357966	0.0225564	1203
YDR021W	0.4328	0.313484	0.195	0.460533	0.105022	0.0836147	0.0924196	0.216608	415.06	0.899228	0.0012	0.00251256	0.00251256	0.00753769	1	1	1	0.3525	0.371535	0.0276382	1200
YDR022C	0.1024	0.105535	0.055	0.272605	0.0586419	0.0772556	NA	0.0900191	15.0792	0.587271	0.0021	0	0	0	0	0	0	0.367174	0.340683	0.0205128	591
YDR023W	1.3528	NA	0.795	2.7434	0.0134696	NA	0.0234171	0.0550117	1913.19	1.2337	0.0011	0	0.0021692	0.0021692	0	1	1	0.37941	0.495835	0.0368764	1389
YDR025W	5.0232	NA	2.646	6.87746	0.0244928	NA	0.0196917	0.0647801	NA	NA	NA	0	0.00645161	0.00645161	0	1	1	0.441614	0.588944	0.0516129	471
YDR026C	0.337333	0.174732	0.262	0.54733	0.0807864	0.0738302	0.0855737	0.161197	13.8148	0.305357	NA	0.00175747	0.00351494	0.00351494	1	1	1	0.387624	0.366427	0.0386643	1713
YDR027C	0.3368	0.229165	0.282	NA	0.0750972	0.0787379	0.101933	NA	NA	0.453759	0.0009	0.00225225	0.0045045	0.00112613	1	1	1	0.373034	0.326522	0.0439189	2670
YDR028C	0.3008	0.147266	0.367	0.177961	0.0939224	0.0555504	0.0866434	0.0169889	178.76	0.493363	0.0016	0	0.0029615	0.00691017	0	1	1	0.390476	0.351693	0.0207305	3045
YDR030C	NA	NA	0.065	0.187373	NA	NA	NA	0.111798	NA	0.532838	NA	0.0019802	0.0039604	0.00594059	1	1	1	0.368179	0.308652	0.0356436	1521
YDR031W	0.221333	0.134574	NA	0.872565	0.0924196	0.0698365	NA	0.0805985	NA	1.56262	0.0013	0	0.00833333	0	0	1	0	0.349727	0.353635	0.05	366
YDR032C	0.4224	NA	0.35	NA	0.00731863	NA	0.00893231	NA	794.983	1.9354	NA	0	0.00507614	0	0	1	0	0.467337	0.490393	0.00507614	597
YDR033W	2.3512	NA	NA	7.78012	0.019006	NA	NA	0.0635915	617.916	1.13242	0.0011	0	0.0031348	0	0	1	0	0.397715	0.473639	0.0282132	963
YDR034C	0.633867	0.288034	0.491	0.808011	0.0910837	0.0987979	0.119508	0.182407	65.9831	0.420381	NA	0.00126743	0.00126743	0.00126743	1	1	1	0.361146	0.33299	0.0278834	2373
YDR035W	0.701333	0.459408	1.926	2.23259	0.019297	0.0194999	0.0630134	0.0471529	1425.21	1.11401	0.0007	0	0.00271003	0	0	1	0	0.41779	0.44178	0.0433604	1113
YDR036C	0.298933	0.280971	0.243	0.26296	0.0447192	0.0454124	0.0753421	0.0796721	56.9465	0.786762	0.0015	0	0	0.00400802	0	0	1	0.393879	0.395257	0.0360721	1503
YDR037W	1.85093	NA	NA	1.79131	0.0167306	NA	NA	0.025114	442.193	1.18098	0.001	0	0.00338983	0.00508475	0	1	1	0.406532	0.497097	0.0288136	1776
YDR038C	0.451467	0.26571	0.159	NA	0.0795806	0.102513	0.0729629	NA	NA	NA	NA	0	0.00183486	0.00275229	0	1	1	0.414225	0.384232	0.0330275	3276
YDR039C	0.793867	NA	NA	NA	0.0717544	NA	NA	NA	NA	NA	0.003	0	0.00183486	0.00275229	0	1	1	0.414835	0.389476	0.0330275	3276
YDR040C	0.793867	NA	0.014	NA	0.0717544	NA	0.0582477	NA	2615.35	NA	0.0041	0	0.00183486	0.00183486	0	1	1	0.414225	0.392381	0.0311927	3276
YDR041W	0.623467	0.391116	0.131	1.07798	0.107632	0.0482317	0.0259606	0.123776	145.179	1.03418	0.0019	0	0.0049505	0	0	1	0	0.395425	0.346623	0.0742574	612
YDR043C	0.623733	0.13415	0.161	0.0845848	0.362904	0.1121	0.0624457	0.0202675	NA	1.22164	NA	0.00434783	0.00434783	0	1	1	0	0.369253	0.293028	0.0217391	696
YDR044W	0.314933	0.325153	0.558	0.333437	0.0381899	0.0324269	0.0378769	0.0976264	611.985	1.22373	0.001	0	0.0030581	0.00611621	0	1	1	0.441743	0.478774	0.0489297	987
YDR045C	1.4976	0.641244	NA	1.87878	0.0885245	0.0454462	NA	0.216608	NA	1.59103	0.0023	0.00917431	0	0	1	0	0	0.39039	0.293782	0.0275229	333
YDR046C	1.44827	0.597973	0.941	4.44036	0.0972156	0.0616462	0.0778817	0.407734	NA	0.658954	NA	0	0	0.00165837	0	0	1	0.415978	0.37403	0.0331675	1815
YDR047W	0.567733	0.631565	0.386	1.02301	0.0663299	0.06781	0.0653912	0.154033	446.489	0.821236	0.0003	0.00277008	0	0.00277008	1	0	1	0.439853	0.391862	0.0470914	1089
YDR050C	4.94613	NA	NA	15.9107	0.0155728	NA	NA	0.0280626	897.176	1.47034	0.001	0	0.00404858	0.00404858	0	1	1	0.443106	0.610139	0.0202429	747
YDR051C	0.512267	0.27496	0.414	0.609661	0.0583949	0.0499029	0.0753421	0.0976264	220.199	1.16957	0.0013	0	0	0.003003	0	0	1	0.39005	0.363876	0.0630631	1005
YDR052C	0.500267	0.25044	0.472	0.481531	0.194159	0.119859	0.165035	0.161197	9.32893	0.511531	0.0018	0	0.00142248	0.00142248	0	1	1	0.379669	0.369678	0.0284495	2115
YDR054C	2.38267	0.70376	0.495	1.11409	0.481352	0.0761582	0.0924196	0.103455	151.227	1.15774	0.0035	0	0.00340136	0.0238095	0	1	1	0.412162	0.366104	0.0136054	888
YDR055W	0.578933	0.291081	1.138	2.17291	0.0806923	0.093655	0.0924196	0.110023	NA	1.52967	0.0062	0	0	0	0	0	0	0.414232	0.425267	0.00902935	1335
YDR057W	NA	0.111734	0.218	0.277556	NA	0.145056	0.0805985	0.100456	NA	0.960924	NA	0	0.00554529	0.00554529	0	1	1	0.37078	0.341478	0.0295749	1629
YDR058C	0.104	0.0794976	0.048	0.167676	0.0870788	0.0682786	NA	0.0608024	162.562	0.578103	NA	0	0.00307692	0.00307692	0	1	1	0.364934	0.331137	0.0338462	981
YDR059C	0.12	0.250426	0.142	0.781258	0.0622215	0.0644627	0.0350074	0.141459	282.963	1.05624	NA	0	0.00680272	0.00680272	0	1	1	0.420582	0.372692	0.0136054	447
YDR060W	1.51947	0.785419	1.098	0.81143	0.0368892	0.0558537	0.0912036	0.0912036	355.454	0.661957	0.0014	0	0.00585938	0.00488281	0	1	1	0.372969	0.396097	0.0253906	3078
YDR062W	0.9576	0.50276	0.629	1.50525	0.0235684	0.0237073	0.0686284	0.119508	105.079	0.593334	0.0013	0.00178571	0.00178571	0.00357143	1	1	1	0.39739	0.386402	0.0678571	1686
YDR063W	0.645333	0.497126	0.306	0.636704	0.0409661	0.0324766	0.0412588	0.0608024	NA	1.26652	0.0007	0	0.00675676	0	0	1	0	0.388889	0.408356	0.027027	450
YDR064W	5.79947	NA	NA	3.91513	0.0212426	NA	NA	0.0236569	258.327	1.54509	0.0011	0	0	0.00666667	0	0	1	0.427632	0.614905	0.0666667	456
YDR065W	NA	0.126806	0.059	NA	NA	0.121698	0.0258637	NA	NA	0.381224	NA	0.00274725	0	0.00274725	1	0	1	0.349727	0.338477	0.0357143	1098
YDR068W	0.3312	0.289558	0.361	0.537042	0.0713114	0.0460106	0.0737391	0.117483	1820.75	1.08093	NA	0	0	0.00970874	0	0	1	0.370847	0.401942	0.00970874	933
YDR069C	0.203467	0.146638	0.241	0.045979	0.112707	0.10011	0.161197	0.0236569	322.406	0.389235	NA	0.00324324	0.00108108	0.00108108	1	1	1	0.355268	0.335196	0.0227027	2781
YDR071C	0.892267	NA	0.185	2.66263	0.0324355	NA	0.00638257	0.099021	3097.87	1.61788	0.0011	0	0	0.00526316	0	0	1	0.369792	0.420448	0.0631579	576
YDR072C	0.84	0.300079	1.459	2.8076	0.131777	0.0668158	0.0815467	0.266595	NA	0.608573	NA	0.00570342	0.00380228	0.00380228	1	1	1	0.403409	0.341517	0.0342205	1584
YDR073W	0.9064	0.408862	0.356	1.08139	0.156821	0.10067	0.0635915	0.17773	20.9777	0.383259	NA	0	0.0119048	0	0	1	0	0.407843	0.28247	0.0357143	510
YDR074W	0.280533	0.239902	NA	NA	0.0791264	0.0615079	NA	NA	NA	0.892493	0.0012	0	0.00446927	0.00670391	0	1	1	0.396507	0.401097	0.0391061	2691
YDR075W	0.474933	0.364174	0.414	1.43321	0.14003	0.121899	0.099021	0.53319	125.634	0.926259	NA	0.00325733	0.00325733	0.00977199	1	1	1	0.367853	0.351446	0.0358306	927
YDR076W	NA	NA	0.08	0.0673717	NA	NA	0.105022	0.0478033	12.7221	0.33864	NA	0.00493827	0.00246914	0.0123457	1	1	1	0.371826	0.307725	0.037037	1221
YDR077W	1.74773	NA	NA	NA	0.0203627	NA	NA	NA	NA	NA	NA	0	0.00890208	0.00296736	0	1	1	0.468043	0.507061	0.0178042	1017
YDR078C	0.262667	0.135056	0.023	0.210663	0.0920514	0.0642627	NA	0.0587413	NA	0.257797	NA	0	0.0045045	0.0045045	0	1	1	0.342262	0.322245	0.0315315	672
YDR079C-A	0.2472	0.28744	NA	0.885142	0.0585923	0.0444338	NA	0.0805985	NA	NA	0.0018	0	0	0	0	0	0	0.374429	0.33835	0.0422535	219
YDR079W	0.4176	0.26187	0.061	1.82491	0.129319	0.105852	NA	0.121605	252.649	1.65486	NA	0	0.00909091	0	0	1	0	0.357143	0.345357	0.0545455	336
YDR080W	0.109333	0.114463	0.459	NA	0.0674268	0.0931058	0.0900191	NA	461.539	0.639382	0.0021	0.00100908	0.00504541	0.00504541	1	1	1	0.345418	0.347513	0.0312815	2979
YDR081C	0.345867	0.193327	0.482	NA	0.16906	0.0984365	0.161197	NA	143.682	0.583753	0.0013	0.00108225	0.00324675	0	1	1	0	0.366451	0.332697	0.0335498	2778
YDR082W	0.236267	0.163029	0.113	NA	0.130046	0.0900882	0.0835117	NA	14.0634	0.111675	NA	0.0040568	0.0020284	0.0040568	1	1	1	0.369697	0.328605	0.0365112	1485
YDR083W	0.845867	0.45186	0.265	1.24899	0.0686965	0.0417373	0.0491594	0.301368	NA	NA	0.0015	0	0.00255754	0.00511509	0	1	1	0.358779	0.413664	0.0332481	1179
YDR084C	0.238933	0.235439	0.153	0.157394	0.0325421	0.0238813	0.0288811	0.0468343	151.558	1.14079	0.0014	0	0	0	0	0	0	0.395	0.323414	0.040404	600
YDR085C	0.0874667	0.099587	0.405	0.368542	0.0680891	0.117046	0.0778817	0.108304	NA	0.352511	NA	0.00323102	0.00484653	0.00646204	1	1	1	0.381643	0.332344	0.0436187	1863
YDR086C	2.6848	NA	0.862	1.92466	0.0394731	NA	0.0141459	0.0635915	NA	1.47164	NA	0	0	0	0	0	0	0.390947	0.518007	0.0506329	243
YDR087C	0.8776	0.617584	0.141	1.09805	0.0278372	0.0444357	0.0235764	0.128361	138.378	1.35788	0.0014	0	0	0.00722022	0	0	1	0.390681	0.381858	0.0433213	837
YDR088C	0.328533	0.27218	0.398	0.519929	0.184839	0.14234	0.111798	0.17773	290.085	0.99206	0.0014	0.00524934	0.00524934	0	1	1	0	0.375979	0.36348	0.0367454	1149
YDR091C	0.698933	0.480988	0.808	1.65915	0.0322544	0.0292899	0.0877401	0.144406	967.645	0.885835	0.0012	0	0.00494234	0	0	1	0	0.373837	0.458559	0.0461285	1827
YDR092W	0.804533	0.526596	0.451	1.14314	0.0427605	0.0313073	0.0505947	0.0924196	NA	1.77064	NA	0	0	0	0	0	0	0.424242	0.364299	0.0592105	462
YDR093W	0.413333	0.292436	0.599	0.513024	0.0504107	0.0606605	0.0835117	0.103455	NA	0.343885	0.001	0.000620732	0.00248293	0.0018622	1	1	1	0.412689	0.360846	0.0372439	4839
YDR096W	0.305333	0.178393	0.436	0.183912	0.0969437	0.0961422	0.147478	0.07617	101.124	0.543939	0.0014	0.00111982	0.00223964	0.00111982	1	1	1	0.373184	0.336502	0.0201568	2685
YDR097C	0.269067	0.216175	0.253	0.123493	0.0497236	0.0585761	0.0815467	0.0474758	1104.24	0.678647	0.0015	0	0.00644641	0.00241741	0	1	1	0.377849	0.368474	0.0314263	3729
YDR098C	0.4512	0.379865	0.221	0.979315	0.0252513	0.0139408	0.0155763	0.0521163	NA	1.60986	0.0008	0	0	0.00704225	0	0	1	0.393939	0.39363	0.028169	858
YDR099W	0.955733	NA	0.728	0.73642	0.0261466	NA	0.0577623	0.0235764	1130.88	NA	0.0011	0	0.00735294	0	0	1	0	0.399027	0.500198	0.0404412	822
YDR100W	0.309067	0.32002	0.15	0.47037	0.0379807	0.0380526	0.0132533	0.0686284	NA	1.37475	NA	0.00704225	0	0.00704225	1	0	1	0.384259	0.350998	0.028169	432
YDR101C	1.02267	0.679173	0.47	1.4371	0.0500106	0.0464871	0.0498667	0.147478	416.296	0.830843	0.0013	0	0	0	0	0	0	0.390011	0.418959	0.0456081	1782
YDR103W	0.280533	0.247657	0.506	0.145593	0.0909642	0.122781	0.150684	0.0415058	34.1069	0.49885	0.0038	0	0.00218341	0	0	1	0	0.371823	0.328755	0.0425764	2754
YDR104C	NA	0.0932859	0.076	0.332043	NA	0.0698957	0.0787667	0.203867	NA	0.295872	NA	0	0.00321543	0	0	1	0	0.37694	0.321399	0.0458199	3738
YDR105C	0.4304	0.203732	0.217	0.486783	0.0510418	0.0505291	0.0554518	0.101933	NA	0.574153	NA	0	0.00211864	0.00211864	0	1	1	0.401547	0.314734	0.0317797	1422
YDR106W	NA	NA	0.01	NA	NA	NA	NA	NA	NA	0.553885	NA	0.00353357	0.00353357	0	1	1	0	0.362573	0.320036	0.0600707	855
YDR107C	0.0874667	0.0517993	0.037	0.292432	0.0260582	0.055578	0.0488132	0.110023	29.936	0.589402	0.0018	0.00298063	0.00596125	0.00298063	1	1	1	0.383853	0.32617	0.0357675	2019
YDR108W	0.241067	0.171395	0.185	0.4266	0.0900191	0.101903	0.099021	0.203867	111.137	0.475915	0.0012	0.00286944	0.00430416	0.00430416	1	1	1	0.371483	0.329218	0.035868	2097
YDR110W	0.286133	0.242127	0.072	0.271507	0.0722781	0.0940322	0.0425244	0.103455	233.23	0.61774	0.0015	0.00353982	0.00353982	0.00707965	1	1	1	0.375073	0.319716	0.040708	1701
YDR113C	0.396267	0.267133	0.166	0.351671	0.116495	0.124379	0.0855737	0.203867	32.3316	1.53922	NA	0	0	0.00806452	0	0	1	0.404635	0.359428	0.0430108	1122
YDR116C	0.583733	0.416662	0.298	0.721512	0.167023	0.0798558	0.0835117	0.121605	109.657	1.12666	0.0014	0	0.00352113	0.00352113	0	1	1	0.414918	0.333521	0.0492958	858
YDR117C	0.4616	0.339781	0.292	0.425348	0.0501917	0.0475161	0.0924196	0.117483	217.471	0.915363	0.0012	0	0.00177305	0	0	1	0	0.371025	0.384938	0.0177305	1698
YDR118W	0.152	0.125615	0.036	0.0588361	0.0713849	0.12625	0.0302684	0.0447192	NA	0.508816	NA	0	0.00460829	0.0030722	0	1	1	0.354262	0.317485	0.047619	1959
YDR120C	0.657067	0.505536	0.606	1.00788	0.037246	0.0295881	0.0866434	0.223596	1924.58	0.735179	0.0014	0	0.00702988	0.00351494	0	1	1	0.405721	0.365258	0.0333919	1713
YDR121W	0.6208	0.517292	0.27	0.668688	0.0705134	0.0586383	0.0550117	0.121605	NA	1.23123	0.0011	0.00512821	0	0.00512821	1	0	1	0.423012	0.368063	0.0205128	591
YDR122W	0.2408	0.150778	0.269	0.114182	0.0691764	0.0517242	0.07617	0.0184348	104.394	0.447516	0.0011	0.000940734	0.00470367	0.00470367	1	1	1	0.411581	0.333969	0.0357479	3195
YDR123C	NA	0.172745	0.101	NA	NA	0.180971	0.119508	NA	NA	0.886624	NA	0.00660066	0.00660066	0.00330033	1	1	1	0.434973	0.310768	0.0528053	915
YDR125C	NA	NA	0.068	0.139683	NA	NA	0.0912036	0.0787667	NA	0.380026	NA	0.00663717	0.00221239	0.00221239	1	1	1	0.354626	0.333383	0.0486726	1362
YDR126W	NA	0.0518903	0.095	0.544827	NA	0.0540776	0.0568153	0.150684	30.9101	0.506257	NA	0.00298507	0	0	1	0	0	0.401583	0.291953	0.0477612	1011
YDR127W	1.50267	0.464976	0.984	0.512679	0.0261072	0.0379866	0.0679556	0.0170726	2263.14	0.676758	0.001	0.00063012	0.00378072	0.00189036	1	1	1	0.40214	0.406749	0.0321361	4767
YDR128W	0.413067	0.250431	0.258	0.0535517	0.0420854	0.0418855	0.0825175	0.0157176	36.4585	0.242718	0.0019	0.00174368	0.00348736	0.00784656	1	1	1	0.391935	0.317615	0.0252833	3447
YDR129C	0.570667	0.296856	0.783	NA	0.0172253	0.026099	0.0641803	NA	1569.73	1.29036	0.0012	0	0.00468019	0	0	1	0	0.403318	0.429597	0.0452418	1929
YDR130C	0.175733	0.14579	0.082	0.164551	0.118285	0.0846503	0.0778817	0.0541521	NA	0.802582	NA	0.00344828	0.0103448	0	1	1	0	0.392694	0.282329	0.0689655	876
YDR135C	0.601867	0.259994	0.481	0.446178	0.0174861	0.0365207	0.0729629	0.0382954	67.7753	0.420615	NA	0.000660502	0.00264201	0.00264201	1	1	1	0.380607	0.366953	0.0389696	4548
YDR137W	0.6584	0.404269	0.218	NA	0.117682	0.110295	0.0936685	NA	250.389	0.438763	0.0018	0	0.00151057	0.00302115	0	1	1	0.363956	0.322372	0.0347432	1992
YDR138W	NA	NA	0.233	NA	NA	NA	0.123776	NA	335.585	0.441022	0.0014	0	0.00266312	0.00133156	0	1	1	0.36432	0.358741	0.0332889	2259
YDR139C	0.683733	0.653725	NA	1.49775	0.0450096	0.0392465	NA	0.100456	NA	1.38005	0.0005	0	0	0	0	0	0	0.388889	0.346601	0.0394737	234
YDR140W	0.5448	0.387386	0.113	NA	0.0866434	0.0375388	0.0325421	NA	90.6338	0.704491	0.0015	0	0.00909091	0	0	1	0	0.393393	0.323672	0.0454545	666
YDR141C	0.5216	0.204222	0.326	0.0684578	0.0678226	0.0547845	0.0962704	0.0147793	NA	0.434331	0.0011	0	0.00117855	0.0023571	0	1	1	0.361389	0.330534	0.0489098	5097
YDR142C	0.3568	0.289229	0.073	NA	0.172855	0.0990936	0.0407734	NA	44.6321	0.665719	NA	0.0026738	0	0	1	0	0	0.394504	0.304314	0.0454545	1128
YDR143C	0.429067	0.107841	0.528	0.268855	0.115525	0.086604	0.108304	0.088865	5.81459	0.600587	0.0035	0	0.00656814	0.00492611	0	1	1	0.43317	0.343351	0.0426929	1833
YDR144C	0.2944	0.183685	0.401	0.941113	0.044234	0.0399207	0.0924196	0.187337	152.18	0.650482	NA	0	0.00504202	0.00672269	0	1	1	0.409269	0.350919	0.00840336	1791
YDR145W	0.537333	0.352233	0.423	0.472602	0.0690386	0.0572505	0.0877401	0.0778817	350.91	0.817456	0.0014	0	0.00557621	0.00185874	0	1	1	0.396296	0.353486	0.0223048	1620
YDR146C	0.317867	0.250156	0.34	0.550101	0.092543	0.0736733	0.161197	0.17773	6.26453	0.880176	0.0259	0.00141243	0.00423729	0.00564972	1	1	1	0.380282	0.342081	0.029661	2130
YDR147W	0.3336	0.196827	0.152	0.272664	0.0993048	0.121356	0.0737391	0.157533	145.651	0.600549	0.002	0.00187617	0	0.00187617	1	0	1	0.359502	0.343561	0.0393996	1605
YDR148C	0.321067	0.166978	0.493	0.458882	0.0212948	0.020071	0.0521163	0.0405349	208.673	1.21747	NA	0	0	0.0021645	0	0	1	0.430316	0.450487	0.0281385	1392
YDR150W	0.526933	0.212183	0.42	0.0612703	0.0608558	0.0501982	0.0805985	0.0175926	NA	NA	0.0023	0.000364033	0.00509647	0.0054605	1	1	1	0.383412	0.375766	0.0178376	8247
YDR151C	0.449867	0.55372	0.485	NA	0.108474	0.0804999	0.0976264	NA	NA	1.00815	NA	0	0.00308642	0.00308642	0	1	1	0.381391	0.328668	0.037037	978
YDR152W	1.40053	0.810847	0.681	0.908682	0.0610702	0.0537531	0.066014	0.0866434	314.868	0.974188	0.001	0	0	0.0113636	0	0	1	0.404762	0.413627	0.0378788	798
YDR153C	0.730667	0.600648	0.578	0.56659	0.110198	0.130105	0.101933	0.111798	125.673	1.34245	0.0017	0	0.00487805	0.00731707	0	1	1	0.402913	0.382537	0.0536585	1236
YDR155C	3.04827	NA	NA	5.2657	0.0129126	NA	NA	0.0323901	NA	1.71593	0.0011	0	0.0124224	0	0	1	0	0.482618	0.587349	0.0310559	489
YDR156W	1.92053	1.20869	0.793	0.310727	0.0887512	0.0683362	0.0787667	0.117483	NA	1.58152	0.0013	0	0.0147059	0	0	1	0	0.509662	0.367309	0.0294118	414
YDR158W	1.37333	NA	1.158	1.1441	0.00825175	NA	0.016195	0.0164643	2291.1	1.63232	0.0007	0	0	0.00274725	0	0	1	0.431694	0.50189	0.043956	1098
YDR159W	0.444	0.206476	0.399	0.269571	0.134071	0.0842086	0.123776	0.105022	109.796	0.257208	0.0007	0.00307692	0.00230769	0.00230769	1	1	1	0.356119	0.345129	0.0430769	3906
YDR160W	NA	0.0706066	0.175	0.0956299	NA	0.0953168	0.0686284	0.0505947	NA	0.168151	NA	0.00235018	0	0	1	0	0	0.38687	0.324931	0.0258519	2559
YDR162C	0.2584	0.209278	0.28	0.531644	0.12118	0.0944119	0.0672958	0.138629	72.7895	2.09012	0.0011	0.00425532	0	0.00851064	1	0	1	0.396624	0.340184	0.0297872	711
YDR163W	0.4112	0.242014	0.187	0.272088	0.166622	0.0928548	0.0753421	0.0672958	235.558	2.26383	0.0045	0.00574713	0	0	1	0	0	0.416667	0.325834	0.0402299	528
YDR164C	0.274667	0.186915	0.285	0.304583	0.0892081	0.0537768	0.0835117	0.0949517	835.941	0.582806	0.0011	0	0.00276625	0.00276625	0	1	1	0.368736	0.378706	0.0387275	2175
YDR165W	0.886133	0.602107	0.268	0.742324	0.0408454	0.0350065	0.0441495	0.161197	739.642	0.797789	0.0012	0	0	0.00225734	0	0	1	0.353558	0.391882	0.027088	1335
YDR166C	0.311733	0.229339	0.194	NA	0.0869695	0.0881567	0.0787667	NA	184.126	0.560162	0.0019	0	0.00206186	0.00412371	0	1	1	0.340878	0.370493	0.0381443	2916
YDR167W	0.676267	0.543724	0.228	0.894766	0.0598573	0.0495577	0.0425244	0.144406	104.964	1.71984	0.0012	0.00487805	0.00487805	0.0097561	1	1	1	0.431562	0.304811	0.0292683	621
YDR168W	0.4816	0.378575	0.484	0.159386	0.0289898	0.0533719	0.0568153	0.0129078	1261.57	1.26809	0.001	0	0.0039604	0.0039604	0	1	1	0.357002	0.411009	0.0217822	1521
YDR169C	0.386667	0.193982	0.517	NA	0.11457	0.104072	0.256721	NA	234.756	0.831273	0.0023	0	0.0078125	0.00195312	0	1	1	0.4131	0.317812	0.0390625	1542
YDR170C	0.5424	0.383503	0.623	0.144601	0.0187438	0.0177645	0.0700149	0.0129803	1066.1	NA	0.0013	0	0.00448207	0.000996016	0	1	1	0.379436	0.387445	0.0303785	6030
YDR171W	0.0466667	0.767714	0.368	NA	0.0347965	0.0767885	0.0815467	NA	708.785	1.29307	0.0005	0	0	0.00534759	0	0	1	0.43883	0.404904	0.0374332	1128
YDR172W	1.14987	NA	1.068	0.43038	0.0272356	NA	0.0700149	0.0227261	284.497	1.21691	0.0012	0	0.00292398	0.00438596	0	1	1	0.413022	0.463426	0.0146199	2058
YDR173C	0.1216	0.0776155	0.19	NA	0.0921738	0.0695241	0.0835117	NA	365.614	0.692118	0.0015	0	0.00847458	0.00847458	0	1	1	0.385768	0.303734	0.0225989	1068
YDR174W	1.13947	NA	1.406	1.0258	0.0384868	NA	0.0495105	0.0737391	NA	0.880006	0.001	0	0	0.00408163	0	0	1	0.435897	0.485788	0.0326531	741
YDR175C	0.557333	0.358178	0.338	0.736696	0.120129	0.0705852	0.0855737	0.141459	487.383	1.23118	0.0022	0	0	0	0	0	0	0.39375	0.350298	0.0534591	960
YDR176W	0.754667	0.443491	0.282	0.614272	0.141459	0.143918	0.0855737	0.192541	264.247	0.416649	0.0012	0.00142653	0.00285307	0.00570613	1	1	1	0.385491	0.356754	0.0370899	2109
YDR177W	1.46507	0.853187	0.449	0.628687	0.0868605	0.0412232	0.0285246	0.0339778	1183.53	1.7448	0.0015	0	0.0046729	0	0	1	0	0.416667	0.376795	0.0514019	648
YDR178W	0.4688	0.293706	0.621	0.274106	0.049688	0.0368277	0.0653912	0.0393834	0.886942	1.78876	0.002	0	0.00555556	0	0	1	0	0.432234	0.391257	0.0555556	546
YDR179C	0.1424	0.090899	NA	NA	0.135116	0.0602495	NA	NA	68.8446	0.705014	0.0015	0	0	0	0	0	0	0.316973	0.301519	0.0310559	489
YDR180W	0.439467	0.274899	0.169	0.168488	0.0686965	0.0705205	0.0753421	0.0877401	199.987	0.347256	0.0019	0.000670241	0.00469169	0.00536193	1	1	1	0.346943	0.347222	0.038874	4482
YDR181C	0.290667	0.252784	0.148	0.483685	0.164253	0.0965237	0.0936685	0.216608	NA	0.557113	0.0011	0.00208333	0.00208333	0.00208333	1	1	1	0.374827	0.347997	0.0625	1446
YDR182W	0.0362667	0.193553	0.421	0.584251	0.0225267	0.0354691	0.074532	0.0845301	363.69	0.794787	0.0024	0	0.00408163	0.00408163	0	1	1	0.378726	0.328225	0.0408163	1476
YDR183W	0.288	0.307561	0.067	NA	0.0691074	0.0800818	0.0239016	NA	243.515	1.1698	0.0015	0	0.00436681	0.00436681	0	1	1	0.357864	0.349272	0.0349345	693
YDR184C	0.62	0.507256	1.041	NA	0.14003	0.0917811	0.256721	NA	NA	0.715837	0.0336	0	0.0136519	0	0	1	0	0.349153	0.362285	0.0102389	885
YDR185C	NA	NA	0.039	NA	NA	NA	NA	NA	NA	1.03908	0.0119	0.011236	0	0.00561798	1	0	1	0.425926	0.291918	0.0561798	540
YDR186C	0.702667	0.414761	0.765	0.327156	0.139466	0.0913315	0.121605	0.119508	39.2249	0.391438	0.0057	0.00342466	0.00228311	0.00342466	1	1	1	0.410402	0.341265	0.0296804	2634
YDR188W	1.1992	NA	1.025	1.35018	0.0272464	NA	0.0582477	0.0855737	NA	1.00359	0.0012	0	0.00366972	0.00550459	0	1	1	0.480195	0.409336	0.0366972	1641
YDR189W	0.764	0.440292	0.427	0.147634	0.0836124	0.0575541	0.0796721	0.0325421	NA	0.850427	0.0012	0	0.00451128	0	0	1	0	0.386307	0.400707	0.0285714	2001
YDR190C	1.36133	NA	0.829	1.45651	0.0455419	NA	0.0770164	0.106638	688.478	1.19875	0.0013	0	0	0.0021645	0	0	1	0.405891	0.407353	0.0562771	1392
YDR191W	0.278133	0.19025	0.061	0.14654	0.171571	0.135101	0.0441495	0.150684	NA	0.917542	0.001	0	0	0.00542005	0	0	1	0.405211	0.344339	0.0514905	1113
YDR192C	NA	0.184322	0.115	0.243913	NA	0.125571	0.0714585	0.144406	145.828	1.19238	0.0013	0	0.00932401	0	0	1	0	0.441609	0.31471	0.00932401	1293
YDR194C	1.21147	0.835592	0.678	1.65675	0.0516503	0.0566035	0.0641803	0.157533	325.606	0.458889	0.0017	0	0.0015083	0.00301659	0	1	1	0.356391	0.40871	0.0437406	1995
YDR195W	0.565867	0.2364	0.421	0.0364136	0.118083	0.0942549	0.103455	0.0323901	226.143	0.921119	0.0018	0.0018797	0.0056391	0	1	1	0	0.371411	0.360031	0.037594	1602
YDR196C	0.267733	0.282752	0.244	0.378486	0.0383802	0.0519146	0.0481352	0.0491594	79.3435	0.895426	0.0008	0	0	0.00416667	0	0	1	0.381543	0.336148	0.0416667	726
YDR197W	0.204533	0.259191	0.199	0.185949	0.102994	0.149234	0.100456	0.0700149	NA	0.488553	NA	0.00257732	0.00515464	0	1	1	0	0.363248	0.309329	0.0463918	1170
YDR198C	0.252	0.209974	0.097	0.55215	0.0966732	0.0875854	0.0389409	0.239016	135.993	0.621634	0.0015	0.0041841	0.00627615	0.00209205	1	1	1	0.3625	0.325111	0.0334728	1440
YDR200C	0.337333	0.248036	0.274	0.141555	0.0487445	0.0852996	0.110023	0.052912	435.095	0.425547	NA	0.00165837	0.00497512	0	1	1	0	0.370248	0.335598	0.0331675	1815
YDR201W	0.2952	0.264221	0.146	0.408662	0.0695931	0.0674824	0.0357292	0.117483	NA	1.05595	0.0014	0	0	0.0121951	0	0	1	0.401606	0.408125	0.0426829	498
YDR202C	0.211467	0.207352	0.115	0.119266	0.0446903	0.0472771	0.0478033	0.0346574	NA	0.544274	0.0015	0	0.00571429	0.00857143	0	1	1	0.372159	0.329396	0.0371429	1056
YDR204W	0.0936	0.112282	0.12	0.118669	0.0257484	0.0266787	0.0478033	0.0256721	51.6036	0.702597	0.0014	0	0.00299401	0.00598802	0	1	1	0.4375	0.351025	0.0988024	1008
YDR205W	0.2272	0.085887	0.305	0.272425	0.139186	0.0559168	0.117483	0.108304	18.4856	0.571674	NA	0.00276625	0.00276625	0	1	1	0	0.382989	0.323879	0.0414938	2175
YDR206W	0.3952	0.282848	0.251	NA	0.0794894	0.0720344	0.0729629	NA	314.473	0.268522	0.0014	0	0.00226501	0	0	1	0	0.377778	0.327505	0.0215176	2655
YDR207C	0.5264	0.245111	0.37	0.0911702	0.13228	0.0660346	0.147478	0.0962704	NA	0.633752	0.0011	0.0011976	0.00598802	0.00239521	1	1	1	0.444444	0.358698	0.0347305	2511
YDR208W	0.809067	0.533251	0.351	0.519561	0.100021	0.107779	0.103455	0.0912036	191.627	0.490651	0.0032	0.00514139	0.00514139	0	1	1	0	0.384615	0.327659	0.0411311	2340
YDR211W	0.7368	0.448375	0.445	0.898801	0.0358772	0.0504163	0.0700149	0.0845301	921.742	0.617622	0.001	0	0.00421941	0.00281294	0	1	1	0.370734	0.402927	0.0393812	2139
YDR212W	0.7744	0.596252	0.575	1.24007	0.0202143	0.0221935	0.0468343	0.0618881	1449.01	0.919958	0.0012	0	0	0	0	0	0	0.39881	0.430692	0.0430108	1680
YDR213W	NA	0.152581	0.072	0.0466897	NA	0.109106	0.101933	0.0271822	42.7348	0.534979	NA	0.00219298	0.00548246	0.00328947	1	1	1	0.426696	0.335572	0.0296053	2742
YDR214W	0.536267	0.686359	0.719	NA	0.0386801	0.0464315	0.074532	NA	1885.95	1.24258	0.0007	0	0	0	0	0	0	0.439696	0.396684	0.0429799	1053
YDR216W	0.1264	NA	0.085	NA	0.115525	NA	0.088865	NA	188.285	0.370391	0.0045	0.00075643	0.00226929	0.00151286	1	1	1	0.361531	0.346191	0.0400908	3972
YDR217C	0.2664	0.16945	0.41	0.261854	0.071092	0.0763283	0.161197	0.0855737	15.3105	0.450014	0.0066	0	0.00458716	0.00152905	0	1	1	0.370229	0.324384	0.0313456	3930
YDR218C	NA	NA	NA	NA	NA	NA	NA	NA	NA	0.604938	NA	0	0	0.0118483	0	0	1	0.36478	0.363475	0.035545	1272
YDR219C	0.249067	0.195834	0.123	0.180965	0.132028	0.0953262	0.0630134	0.0505947	23.0367	0.701242	0.0068	0.00215517	0.00646552	0	1	1	0	0.351216	0.327142	0.0280172	1398
YDR221W	0.108267	0.0590008	0.083	0.270021	0.0374472	0.0607096	0.0845301	0.0444325	567.087	0.602575	0.002	0.00142653	0.00285307	0.0085592	1	1	1	0.393077	0.35455	0.0356633	2109
YDR223W	NA	NA	0.015	NA	NA	NA	NA	NA	NA	0.284672	NA	0	0.00214592	0.00643777	0	1	1	0.402422	0.296646	0.0193133	1404
YDR224C	5.892	NA	5.303	15.6247	0.0521555	NA	0.052912	0.182407	NA	2.33661	NA	0	0	0	0	0	0	0.409091	0.600473	0.0461538	396
YDR225W	5.99253	NA	2.209	12.004	0.046708	NA	0.020691	0.301368	NA	NA	NA	0	0	0	0	0	0	0.428571	0.572642	0.0610687	399
YDR226W	1.99093	NA	2.111	2.68125	0.0160786	NA	0.0328506	0.0420089	1601.3	1.45768	0.0009	0	0	0	0	0	0	0.437967	0.557434	0.0316742	669
YDR227W	0.327733	0.20689	0.272	0.289732	0.077102	0.0639743	0.105022	0.135911	NA	0.391642	0.0026	0.00294768	0.00294768	0.00294768	1	1	1	0.372333	0.337857	0.0228445	4077
YDR228C	0.612533	0.311949	0.423	0.0278535	0.114004	0.0687876	0.147478	0.013103	NA	0.591288	0.0016	0.0016	0.0016	0	1	1	0	0.367358	0.370453	0.0272	1881
YDR229W	0.252	0.270457	0.23	0.319308	0.103301	0.106692	0.0778817	0.103455	355.715	0.896983	0.0024	0.00221239	0.0110619	0.00663717	1	1	1	0.42511	0.328222	0.0376106	1362
YDR231C	0.114133	0.0839823	0.188	0.381769	0.0518047	0.0388047	0.0537323	0.100456	191.095	0.894305	0.0012	0.00980392	0	0	1	0	0	0.475728	0.351797	0.0294118	618
YDR232W	0.734667	0.611686	0.515	1.28316	0.038211	0.0441861	0.074532	0.161197	186.645	0.733722	0.0013	0.00182815	0.00548446	0.00365631	1	1	1	0.469945	0.407981	0.0383912	1647
YDR233C	1.65307	NA	3.263	3.66021	0.0300584	NA	0.07617	0.103455	1533.3	1.19769	0.0012	0	0.00340136	0	0	1	0	0.404279	0.489247	0.0306122	888
YDR234W	0.336533	0.393984	0.835	0.440959	0.0267006	0.0426748	0.0635915	0.0568153	473.309	0.69019	0.0011	0	0.00578035	0.00289017	0	1	1	0.449087	0.390285	0.0274566	2082
YDR235W	0.420533	0.27584	0.089	0.505168	0.0738176	0.104557	0.0249334	0.17773	78.5768	0.410207	0.0008	0.00184162	0	0	1	0	0	0.332722	0.330202	0.0257827	1635
YDR236C	0.139467	0.191238	0.12	0.32929	0.0399739	0.0269877	0.026456	0.0679556	NA	0.70557	0.0072	0.00460829	0.00921659	0	1	1	0	0.386606	0.328593	0.0414747	657
YDR237W	0.452	0.401048	0.134	0.921207	0.088865	0.0616735	0.0550117	0.130782	205.608	0.863732	0.0016	0	0.00343643	0	0	1	0	0.397042	0.355172	0.0412371	879
YDR238C	0.6016	0.430431	0.873	NA	0.0259314	0.0290252	0.0608024	NA	999.561	0.775252	0.001	0	0.00514403	0	0	1	0	0.38809	0.402327	0.0380658	2922
YDR239C	0.228	0.158993	0.184	0.185172	0.0787667	0.107005	0.0866434	0.099021	323.716	0.577785	NA	0.00254453	0.00381679	0	1	1	0	0.3989	0.323898	0.0318066	2364
YDR240C	0.179733	0.161765	0.1	0.407852	0.11126	0.0771528	0.0568153	0.203867	93.6737	0.730614	NA	0.00203666	0	0.00203666	1	0	1	0.368492	0.319073	0.0448065	1479
YDR242W	0.4248	0.174372	0.176	0.41427	0.256721	0.123289	0.0707293	0.150684	8.2252	0.112537	NA	0	0.00182482	0.00364964	0	1	1	0.388485	0.337373	0.0456204	1650
YDR243C	0.174667	0.183392	0.094	0.288578	0.113445	0.100343	0.101933	0.123776	NA	0.63204	0.002	0.00170358	0	0	1	0	0	0.37974	0.389776	0.0340716	1767
YDR244W	0.400267	0.176553	0.192	0.0802855	0.0946922	0.0950109	0.0866434	0.02539	125.629	0.744115	0.0047	0	0.00163666	0.00163666	0	1	1	0.393148	0.343015	0.0245499	1839
YDR245W	1.01787	0.578184	0.41	1.99573	0.0650842	0.0550036	0.0545785	0.198042	33.8002	0.684118	0.0013	0.00255102	0	0.00510204	1	0	1	0.389171	0.352285	0.0408163	1182
YDR246W	NA	0.280443	0.15	0.361292	NA	0.0667932	0.0666488	0.0653912	NA	1.37872	0.0013	0	0	0.0137615	0	0	1	0.424242	0.330707	0.0275229	660
YDR247W	NA	0.0840779	0.216	0.0791418	NA	0.104513	0.165035	0.0502281	NA	0.588509	0.0061	0	0.00434783	0	0	1	0	0.392496	0.366327	0.0304348	1386
YDR251W	0.606133	0.309447	0.418	0.656017	0.105342	0.0772372	0.100456	0.113631	285.575	0.458461	0.0014	0.00120627	0.00361882	0.00241255	1	1	1	0.375451	0.330905	0.0253317	2493
YDR252W	NA	0.0975509	0.03	0.331737	NA	0.12204	NA	0.138629	NA	1.54375	NA	0	0.00675676	0	0	1	0	0.395556	0.346772	0.00675676	450
YDR253C	NA	NA	0.101	NA	NA	NA	NA	NA	23.9526	0.793939	NA	0	0.00526316	0.00526316	0	1	1	0.371528	0.347484	0.0473684	576
YDR254W	0.156267	0.101375	0.091	NA	0.0794894	0.114747	0.0478033	NA	40.0287	0.477473	NA	0.00437637	0	0	1	0	0	0.351489	0.311952	0.0612691	1377
YDR255C	NA	0.0478053	0.071	0.0891495	NA	0.0522049	0.088865	0.0217971	243.858	0.374019	0.0011	0	0.00238095	0	0	1	0	0.35624	0.355766	0.0285714	1266
YDR256C	NA	NA	0.039	NA	NA	NA	NA	NA	NA	0.0493827	NA	0	0.00389105	0	0	1	0	0.423773	0.366328	0.0272374	1548
YDR257C	0.381867	0.290874	0.34	NA	0.0722028	0.0697041	0.147478	NA	NA	0.605395	NA	0.0020284	0.0040568	0.0020284	1	1	1	0.361616	0.364327	0.0385396	1485
YDR258C	0.169333	0.326309	NA	NA	0.0718287	0.0972946	NA	NA	1434.96	0.886016	0.0003	0.00246914	0.00493827	0.00493827	1	1	1	0.388342	0.40319	0.0641975	2436
YDR259C	0.0189333	NA	0.391	NA	0.0613405	NA	NA	NA	5.92465	0.291203	NA	0.0026178	0.0078534	0	1	1	0	0.364583	0.322212	0.0549738	1152
YDR260C	0.352267	0.27291	0.197	0.248394	0.140884	0.0981775	0.0815467	0.0912036	NA	1.27239	NA	0	0	0.00591716	0	0	1	0.446394	0.307009	0.0414201	513
YDR261C	0.202133	0.134799	0.51	0.183189	0.0362904	0.0225675	0.0686284	0.0260582	41.3246	0.606293	0.0025	0	0.00356506	0.00356506	0	1	1	0.399645	0.365512	0.0142602	1689
YDR263C	NA	NA	0.073	NA	NA	NA	0.088865	NA	NA	0.0586246	NA	0.002331	0	0	1	0	0	0.362722	0.339839	0.034965	1293
YDR264C	0.281067	0.26382	0.431	1.08947	0.041781	0.0611871	0.0582477	0.099021	67.1542	0.497028	0.0012	0.00524246	0.00262123	0.00131062	1	1	1	0.399564	0.321986	0.0288336	2295
YDR265W	0.341333	0.252146	0.184	NA	0.122464	0.0956306	0.0825175	NA	34.6328	0.346514	0.0011	0	0	0	0	0	0	0.38856	0.326372	0.0327381	1014
YDR266C	0.3792	0.311789	0.549	NA	0.0669707	0.0555194	0.119508	NA	434.984	0.711727	0.0015	0	0.0015674	0.0015674	0	1	1	0.385417	0.34212	0.0407524	1920
YDR267C	0.332	0.299212	0.209	1.02384	0.0827145	0.0907047	0.066014	0.203867	195.321	1.44885	0.0012	0.00303951	0.00303951	0.0121581	1	1	1	0.41994	0.348911	0.0334347	993
YDR268W	0.121333	0.135479	0.059	0.596887	0.0640617	0.0509179	0.0364814	0.154033	208.494	0.689433	0.0012	0	0.010582	0	0	1	0	0.392105	0.352347	0.026455	1140
YDR270W	0.329333	0.298466	0.185	0.411592	0.133554	0.105097	0.0936685	0.135911	NA	0.596839	NA	0	0.00598205	0.00299103	0	1	1	0.393035	0.354092	0.0269192	3015
YDR272W	0.2776	0.305127	0.256	0.561408	0.0265981	0.0271543	0.039836	0.0505947	1229.47	1.67057	0.0016	0	0.014652	0.00732601	0	1	1	0.397576	0.394103	0.029304	825
YDR273W	NA	NA	0.054	NA	NA	NA	NA	NA	NA	0.519011	NA	0	0.00549451	0.010989	0	1	1	0.397086	0.394569	0.0247253	1098
YDR275W	0.830933	0.332708	0.127	0.847391	0.134854	0.0767683	0.0441495	0.135911	6.08636	0.0998081	NA	0	0	0	0	0	0	0.385593	0.317543	0.0512821	708
YDR276C	5.548	NA	3.279	6.95196	0.0593956	NA	0.0309441	0.0693147	NA	1.80812	NA	0	0	0	0	0	0	0.410714	0.434542	0.0185185	168
YDR277C	NA	NA	0.692	0.201876	NA	NA	0.0962704	0.0845301	NA	0.686678	NA	0	0.00462963	0.00231481	0	1	1	0.410906	0.323303	0.0462963	1302
YDR279W	0.157067	0.170311	0.108	0.73615	0.0493343	0.0465634	0.0537323	0.173287	364.951	0.707288	0.0012	0.00286533	0	0.00286533	1	0	1	0.361823	0.333976	0.034384	1053
YDR280W	1.2208	0.815407	0.324	1.09844	0.119508	0.0830759	0.055899	0.288811	NA	1.26872	0.0013	0.00657895	0	0.00328947	1	0	1	0.404139	0.353476	0.0394737	918
YDR281C	NA	0.295236	0.082	NA	NA	0.0991353	NA	NA	NA	1.07495	NA	0	0	0	0	0	0	0.415873	0.299535	0.0291262	315
YDR283C	0.379467	0.166297	0.278	NA	0.0643591	0.0668345	0.0770164	NA	166.077	0.288139	0.001	0.000603136	0.00482509	0.00180941	1	1	1	0.360843	0.334696	0.0331725	4980
YDR284C	0.236267	0.172602	0.053	0.886183	0.0334692	0.033305	0.0176823	0.100456	7.50277	0.95928	0.0004	0	0.00694444	0	0	1	0	0.398851	0.343839	0.0590278	870
YDR285W	NA	0.0585132	0.033	0.0575832	NA	0.0727131	NA	0.0700149	NA	0.265896	NA	0	0.00343249	0	0	1	0	0.346271	0.357941	0.0251716	2628
YDR287W	0.0757333	0.0813763	0.111	0.145042	0.0215799	0.0235758	0.0441495	0.0422651	189.251	0.922635	0.0014	0	0.00343643	0	0	1	0	0.405006	0.342704	0.0206186	879
YDR288W	0.2624	0.274834	0.146	0.343375	0.0715322	0.0984513	0.0513442	0.100456	92.6882	0.449709	NA	0	0	0.00662252	0	0	1	0.362939	0.350574	0.0364238	912
YDR289C	0.262133	0.169419	0.195	0.462642	0.123776	0.0924171	0.0707293	0.126027	NA	1.17298	0.0014	0	0	0.00245098	0	0	1	0.364228	0.363733	0.0147059	1230
YDR292C	0.6048	0.432253	0.286	0.366711	0.0412833	0.0353594	0.0679556	0.0707293	2101.44	0.69116	0.0012	0	0.0016129	0.0016129	0	1	1	0.371919	0.368152	0.0193548	1866
YDR293C	0.541067	0.292463	NA	0.276968	0.0485737	0.0655898	NA	0.0205682	454.518	0.507977	0.001	0	0.00640512	0.00240192	0	1	1	0.400746	0.394444	0.0456365	3753
YDR294C	0.436533	0.295637	0.508	NA	0.0322995	0.0306117	0.074532	NA	714.722	0.659103	0.0014	0	0.00680272	0.00680272	0	1	1	0.416949	0.37004	0.0442177	1770
YDR295C	0.265067	0.167029	0.151	0.224292	0.0850487	0.0874116	0.0770164	0.0949517	624.505	0.661923	0.0012	0	0.00594354	0.00297177	0	1	1	0.374815	0.335579	0.0371471	2025
YDR296W	0.351733	0.498411	0.136	1.11828	0.0813553	0.0867371	0.0425244	0.119508	NA	1.08247	0.0017	0	0	0.00444444	0	0	1	0.461087	0.335334	0.0577778	681
YDR297W	0.4976	0.356461	0.671	0.648435	0.0623334	0.0302155	0.0410146	0.173287	123.973	0.84132	0.0018	0.00287356	0.00287356	0	1	1	0	0.422857	0.399157	0.0373563	1050
YDR298C	0.534933	0.616909	0.286	1.58393	0.035203	0.0310517	0.0114192	0.100456	679.534	1.26777	0.0016	0	0	0	0	0	0	0.406886	0.433994	0.0331754	639
YDR299W	1.24267	0.736747	0.876	0.647446	0.0742923	0.0642769	0.135911	0.182407	1253.19	1.2397	0.0014	0	0.00375235	0	0	1	0	0.37134	0.423506	0.0356473	1605
YDR300C	0.879467	0.762764	0.244	1.45792	0.0463954	0.0509483	0.0420089	0.216608	918.215	0.905006	0.0011	0	0.0117096	0.00234192	0	1	1	0.393162	0.408569	0.0398126	1287
YDR301W	0.275467	0.200298	0.364	NA	0.0881867	0.0788513	0.103455	NA	238.285	0.410161	0.0009	0.00147493	0.00221239	0.00294985	1	1	1	0.37408	0.362683	0.039823	4074
YDR302W	0.3952	0.306113	0.083	0.938339	0.0576662	0.0316008	0.0111081	0.210045	4.47341	1.2525	NA	0	0.00458716	0	0	1	0	0.357576	0.353584	0.0137615	660
YDR303C	0.601867	0.32753	0.463	0.296947	0.0931649	0.0716161	0.123776	0.088865	NA	0.463947	0.0013	0.00113122	0	0.00226244	1	0	1	0.346501	0.363488	0.0395928	2658
YDR304C	0.3176	NA	0.354	0.502512	0.00733489	NA	0.0139186	0.0171147	2289.49	1.40776	0.0011	0	0	0	0	0	0	0.423304	0.436964	0.0178571	678
YDR305C	0.3064	0.244907	0.058	NA	0.0230895	0.0467645	0.0156821	NA	NA	0.861643	0.0012	0	0	0.00925926	0	0	1	0.380734	0.35621	0.0509259	654
YDR308C	0.545333	0.547448	0.146	1.57701	0.112342	0.119686	0.025114	0.210045	NA	1.178	0.0022	0	0	0	0	0	0	0.36643	0.359901	0.057554	423
YDR309C	1.82027	0.704757	5.846	0.708878	0.13228	0.0919813	0.364814	0.141459	NA	1.49486	0.023	0	0	0	0	0	0	0.414931	0.344383	0.026178	1152
YDR310C	0.8256	0.597833	0.535	0.351187	0.0805049	0.0789575	0.103455	0.0924196	758.038	0.362986	0.0013	0.00188501	0.0141376	0.00282752	1	1	1	0.407651	0.347874	0.0358153	3189
YDR311W	0.520533	0.311878	0.162	0.867349	0.113259	0.0919871	0.0770164	0.231049	798.731	0.693851	0.0014	0.00156006	0.00624025	0.00312012	1	1	1	0.378953	0.402633	0.0296412	1929
YDR312W	0.299733	0.300006	0.161	0.728642	0.0912036	0.0730024	0.0613405	0.203867	654.19	NA	0.0012	0	0.00221239	0	0	1	0	0.372981	0.365606	0.0331858	1362
YDR313C	0.410133	0.164243	0.111	0.0962773	0.517274	0.0904956	0.0686284	0.0331649	NA	0.433251	0.0058	0.00350877	0.0105263	0	1	1	0	0.414634	0.307296	0.0315789	861
YDR314C	NA	NA	0.048	0.0584305	NA	NA	0.113631	0.0294956	NA	0.190666	NA	0.00289436	0	0	1	0	0	0.354978	0.351924	0.0578871	2079
YDR315C	0.0712	0.0702405	0.025	0.238813	0.0487445	0.0643433	0.0189384	0.0796721	NA	0.359827	NA	0.00357143	0	0	1	0	0	0.339243	0.311485	0.0321429	846
YDR316W	0.4096	0.31844	0.177	0.582321	0.116105	0.0897899	0.0796721	0.150684	390.908	0.639171	0.0015	0.00212766	0.00212766	0.00851064	1	1	1	0.352401	0.355389	0.0489362	1416
YDR317W	NA	NA	0.033	NA	NA	NA	NA	NA	NA	0.841584	NA	0.00242131	0.00484262	0	1	1	0	0.351004	0.350722	0.0508475	1245
YDR318W	0.194933	0.147053	0.167	0.0571195	0.0790362	0.0568616	0.115525	0.0256721	22.5316	0.624187	0.0025	0.00544959	0.0027248	0	1	1	0	0.353207	0.328131	0.0217984	1107
YDR320C	0.2064	0.193802	0.293	0.14642	0.0666488	0.0591919	0.0936685	0.0679556	286.415	0.840476	0.0012	0.0029985	0.005997	0	1	1	0	0.384654	0.365049	0.029985	2007
YDR320C-A	NA	1.11577	0.189	3.08497	NA	0.139025	0.00825175	0.133298	NA	NA	NA	0.0140845	0	0	1	0	0	0.410959	0.249952	0.028169	219
YDR321W	1.0024	NA	0.308	0.472735	0.0159896	NA	0.0262556	0.0447192	206.071	1.13363	0.0011	0	0.00789474	0	0	1	0	0.408377	0.407382	0.0342105	1146
YDR322C-A	1.18907	0.673467	0.633	2.3944	0.0742923	0.0494821	0.0259606	0.066014	NA	NA	0.0017	0	0.0105263	0.0105263	0	1	1	0.398625	0.374006	0.0210526	291
YDR322W	0.408267	0.360193	0.18	1.18581	0.0906075	0.0759154	0.037266	0.192541	328.243	1.00085	0.0013	0.00273224	0.00546448	0	1	1	0	0.381341	0.343792	0.0628415	1104
YDR323C	0.225333	0.106279	0.071	0.15973	0.0495459	0.0888345	0.0630134	0.138629	NA	0.389747	0.0013	0.00194553	0	0.00194553	1	0	1	0.369509	0.319563	0.0505837	1548
YDR324C	0.8216	0.557491	0.557	1.2321	0.0647196	0.0796489	0.105022	0.277259	1324.14	0.865594	0.0011	0.00129032	0.00516129	0.00129032	1	1	1	0.367224	0.384513	0.036129	2331
YDR325W	0.3672	0.176315	0.174	0.175433	0.0763378	0.0681996	0.0962704	0.0866434	NA	0.398675	0.0023	0.000967118	0.00386847	0.000967118	1	1	1	0.366474	0.359946	0.0435203	3108
YDR326C	0.381067	0.238901	0.48	0.27542	0.0705134	0.0796415	0.0976264	0.0647801	137.981	0.313744	0.0045	0	0.00765484	0.00347947	0	1	1	0.364837	0.350553	0.026444	4317
YDR328C	0.356533	0.439341	0.35	0.715844	0.0173157	0.0251838	0.0351851	0.029002	514.542	1.53127	0.0011	0	0.0103627	0.0259067	0	1	1	0.475214	0.394608	0.0362694	585
YDR329C	0.1912	0.173022	0.186	0.206742	0.103455	0.0734951	0.07617	0.0488132	75.0593	0.719426	0.0014	0	0.00227273	0.00454545	0	1	1	0.414781	0.316657	0.0272727	1326
YDR330W	0.0930667	0.101561	0.255	0.131117	0.0788563	0.0643959	0.07617	0.0328506	94.8274	0.985489	0.0017	0	0.00200401	0.00601202	0	1	1	0.424484	0.382218	0.0420842	1503
YDR331W	0.497067	0.297956	0.14	0.701127	0.11457	0.066923	0.0484718	0.157533	44.4904	0.86067	NA	0.00243902	0	0.00243902	1	0	1	0.381877	0.333652	0.0268293	1236
YDR332W	0.1664	0.0975212	0.096	0.166409	0.0840178	0.0718462	0.0488132	0.108304	34.4613	0.216533	0.0009	0.00145349	0.00726744	0.00145349	1	1	1	0.364251	0.324094	0.0537791	2070
YDR334W	0.404533	0.293221	0.455	0.321505	0.0903712	0.0936694	0.108304	0.100456	NA	0.185899	NA	0.00264375	0.000660939	0.00462657	1	1	1	0.380858	0.355324	0.0383344	4545
YDR335W	0.562933	0.336349	0.517	NA	0.0722028	0.0610501	0.0825175	NA	388.948	0.497908	NA	0	0.000817661	0.00245298	0	1	1	0.367619	0.352539	0.0425184	3675
YDR337W	0.352533	0.324625	0.165	1.06535	0.0889791	0.0840115	0.0368695	0.147478	NA	1.14686	0.0016	0	0	0.00350877	0	0	1	0.387921	0.375421	0.0666667	861
YDR339C	1.74	1.0744	0.357	2.43452	0.105663	0.0652926	0.033007	0.198042	116.268	1.20605	0.0011	0.00531915	0	0.0106383	1	0	1	0.387719	0.330558	0.0531915	570
YDR341C	1.49573	NA	0.721	0.321345	0.0134123	NA	0.0293706	0.0120338	NA	1.02491	0.0011	0	0.0049505	0.00330033	0	1	1	0.387061	0.458376	0.0330033	1824
YDR342C	0.150933	0.0766822	NA	NA	0.0565834	0.0606511	NA	NA	NA	NA	NA	0	0.00175747	0	0	1	0	0.413894	0.511282	0.0369069	1713
YDR343C	0.150933	NA	0.095	NA	0.0565373	NA	NA	NA	NA	NA	NA	0	0.00175747	0	0	1	0	0.41331	0.510822	0.0369069	1713
YDR345C	1.528	NA	10.81	17.1405	0.0256911	NA	0.07617	0.119508	241.402	NA	0.0018	0	0.00176678	0	0	1	0	0.405516	0.489084	0.0353357	1704
YDR346C	0.6208	0.301464	0.944	1.58073	0.0265472	0.0226202	0.0572849	0.101933	1421.42	0.86695	0.0012	0	0.00833333	0.00208333	0	1	1	0.394191	0.437691	0.0125	1446
YDR347W	0.578667	0.489402	0.224	0.871153	0.0753421	0.0502891	0.052912	0.101933	96.2921	0.544911	0.0014	0	0	0.009375	0	0	1	0.414079	0.315694	0.04375	966
YDR349C	0.560533	0.357565	0.408	0.842613	0.0581988	0.0700884	0.0737391	0.0936685	17.1662	0.395313	NA	0	0.00336134	0.00168067	0	1	1	0.410385	0.31364	0.0319328	1791
YDR350C	0.214933	0.108838	0.113	0.342196	0.171571	0.127804	0.0447192	0.119508	NA	0.203713	NA	0.00439239	0.00439239	0.00146413	1	1	1	0.36545	0.300336	0.033675	2055
YDR351W	0.4912	0.224216	0.649	NA	0.0965386	0.087621	0.150684	NA	32.629	0.535312	0.0047	0.0023175	0.00463499	0.0023175	1	1	1	0.371869	0.310267	0.03708	2595
YDR353W	1.44293	NA	1.429	1.92354	0.0266698	NA	0.0498667	0.0541521	1167.38	1.6573	0.0015	0	0.00628931	0	0	1	0	0.45625	0.481871	0.0377358	960
YDR354W	0.488	0.311631	0.441	1.7098	0.0518047	0.0360213	0.0630134	0.157533	1271.36	0.787305	0.0008	0	0.00791557	0.00263852	0	1	1	0.424322	0.349886	0.0263852	1143
YDR356W	0.192	0.117754	0.23	0.496468	0.0789461	0.0715962	0.123776	0.187337	828.516	0.684335	0.0018	0.00106045	0.00318134	0	1	1	0	0.342504	0.377936	0.0572641	2835
YDR358W	0.117867	0.113902	0.164	NA	0.0742923	0.0741729	0.0737391	NA	1678.62	1.1587	0.0012	0	0.00179856	0	0	1	0	0.393668	0.348303	0.0359712	1674
YDR359C	0.413867	0.25263	0.245	NA	0.12422	0.116696	0.0976264	NA	91.9846	0.257865	0.0016	0.00407747	0.00407747	0.00101937	1	1	1	0.400136	0.333323	0.0723751	2949
YDR361C	0.628267	0.562152	0.329	1.41746	0.0392941	0.0490781	0.0353647	0.210045	574.194	1.24684	0.0011	0	0	0	0	0	0	0.369718	0.39502	0.0248227	852
YDR362C	0.199467	0.154249	0.17	0.259038	0.0820293	0.0742934	0.0835117	0.133298	141.845	0.498433	0.0013	0	0.00298063	0.00298063	0	1	1	0.397226	0.335045	0.0461997	2019
YDR363W	NA	0.111142	0.178	0.416777	NA	0.108173	0.128361	0.216608	35.3046	0.491679	0.0009	0.0021978	0.0043956	0.00879121	1	1	1	0.368344	0.347149	0.0197802	1371
YDR363W-A	1.13547	0.797439	0.876	3.13252	0.0630707	0.0515778	0.0412588	0.0592433	NA	NA	0.0015	0	0	0.0113636	0	0	1	0.374074	0.4207	0	270
YDR364C	0.5656	0.341438	0.167	NA	0.105022	0.0926812	0.0770164	NA	88.0379	0.397486	NA	0	0	0.00440529	0	0	1	0.386696	0.329266	0.0396476	1368
YDR365C	0.992267	0.432585	0.826	1.11335	0.0950819	0.0607559	0.0845301	0.144406	807.683	0.653413	0.0012	0	0.00637959	0.0015949	0	1	1	0.378908	0.434147	0.0287081	1887
YDR367W	0.269867	0.284036	NA	1.80888	0.0220537	0.016322	NA	0.223596	NA	0.658578	0.0008	0	0	0.00454545	0	0	1	0.358859	0.345257	0.0272727	666
YDR368W	0.274667	0.394879	0.372	0.143347	0.0148235	0.0130658	0.0456018	0.0119715	2209.82	1.47808	0.0009	0	0	0	0	0	0	0.401491	0.453056	0.0353698	939
YDR369C	NA	0.0677593	0.056	0.308607	NA	0.0668062	0.0430526	0.187337	119.129	0.514576	NA	0.00468933	0.00234467	0.00468933	1	1	1	0.366862	0.339059	0.0339977	2565
YDR372C	0.4096	0.246565	0.2	0.553283	0.0472493	0.0342495	0.0346574	0.0364814	700.35	0.771703	0.0012	0	0	0.00290698	0	0	1	0.363198	0.407119	0.0523256	1038
YDR373W	0.537867	0.520122	0.172	0.797257	0.0306838	0.031953	0.0167832	0.0484718	NA	1.04576	0.0026	0	0	0	0	0	0	0.378709	0.357954	0.015873	573
YDR375C	0.304	0.246743	0.158	0.532124	0.0855737	0.0763321	0.0647801	0.150684	78.3501	0.51703	0.0021	0	0.00659341	0.0021978	0	1	1	0.412837	0.36571	0.0241758	1371
YDR376W	0.212533	0.112678	0.125	0.196221	0.0277703	0.0632691	0.0389409	0.0568153	349.021	0.625577	0.0013	0	0.00203252	0.00203252	0	1	1	0.385965	0.349182	0.0406504	1482
YDR377W	0.797067	0.602413	0.137	1.21877	0.0443189	0.0321049	0.00377737	0.0686284	NA	1.46652	0.0019	0	0	0	0	0	0	0.398693	0.405613	0.06	306
YDR378C	1.01893	0.651545	0.32	7.67868	0.0405824	0.0293428	0.0202675	0.088865	NA	1.19796	NA	0	0.0117647	0	0	1	0	0.402299	0.330211	0.0235294	261
YDR379C-A	1.71573	0.132201	0.133	0.754446	0.183372	0.076639	NA	0.0630134	NA	NA	NA	0.0128205	0.0128205	0	1	1	0	0.366667	0.330423	0.0641026	240
YDR379W	0.429867	0.269223	0.332	0.28396	0.0998771	0.123447	0.113631	0.0949517	406.037	0.469023	0.0017	0.000992063	0.00396825	0.00496032	1	1	1	0.383498	0.322709	0.0446429	3030
YDR380W	1.74267	0.0920406	0.751	NA	0.0320308	0.0325702	0.0334854	NA	NA	0.871581	NA	0	0.00788644	0.00630915	0	1	1	0.386268	0.358762	0.0315457	1908
YDR381C-A	0.2584	0.207174	0.104	1.8906	0.0875186	0.0743465	0.0276154	0.150684	NA	NA	NA	0	0	0	0	0	0	0.376812	0.347495	0.0353982	345
YDR381W	1.86693	NA	0.614	3.67409	0.0442623	NA	0.0382954	0.135911	715.558	1.59959	0.0011	0	0	0.00444444	0	0	1	0.443465	0.475627	0.08	681
YDR382W	5.04373	NA	NA	7.14361	0.0256531	NA	NA	0.0304012	NA	1.38629	0.0012	0	0.0275229	0	0	1	0	0.477477	0.626203	0.0183486	333
YDR383C	NA	0.131886	0.137	NA	NA	0.130583	0.0505947	NA	163.04	0.71031	NA	0.00421941	0	0.0126582	1	0	1	0.377964	0.349571	0.0421941	717
YDR384C	1.69093	0.776082	0.575	1.23269	0.0516503	0.0358729	0.0877401	0.100456	NA	1.77312	0.0123	0	0.00364964	0	0	1	0	0.458937	0.341911	0.0255474	828
YDR385W	2.97573	NA	2.783	NA	0.0100267	NA	0.0225781	NA	NA	NA	NA	0	0.0059453	0.00237812	0	1	1	0.444049	0.605087	0.0380499	2529
YDR386W	NA	0.0668439	0.444	0.211715	NA	0.084484	0.0855737	0.121605	NA	0.53174	NA	0	0.00633914	0.00475436	0	1	1	0.373354	0.328681	0.0316957	1899
YDR388W	0.343733	0.246325	0.735	0.244972	0.014833	0.0161903	0.0630134	0.0155414	660.984	0.90498	0.0012	0	0.00623701	0.002079	0	1	1	0.456177	0.405663	0.018711	1449
YDR389W	0.489067	0.253957	0.34	0.798702	0.100456	0.0940915	0.123776	0.192541	79.7179	0.415547	0.0021	0	0.00306279	0.00306279	0	1	1	0.400509	0.326464	0.0520674	1965
YDR390C	0.849067	0.471496	0.468	0.454519	0.0936685	0.0837468	0.103455	0.126027	455.062	0.685904	0.0013	0	0.00472441	0.00314961	0	1	1	0.37258	0.372816	0.0330709	1911
YDR392W	0.6112	0.241301	0.178	0.419392	0.146543	0.0666695	0.0845301	0.103455	48.8725	1.20136	0.0014	0.00297619	0	0	1	0	0	0.404339	0.340764	0.0416667	1014
YDR393W	NA	0.161862	0.106	0.333264	NA	0.152578	0.0597541	0.111798	8.7495	0.389246	NA	0.00659341	0.00879121	0.0021978	1	1	1	0.374909	0.361894	0.0395604	1371
YDR394W	0.937333	0.890494	0.817	0.768899	0.0638845	0.0477464	0.0686284	0.0509667	156.293	1.09788	0.0013	0	0.00468384	0.00234192	0	1	1	0.421134	0.414229	0.0632319	1287
YDR395W	0.838667	0.418847	NA	0.0999817	0.0471208	0.0438561	NA	0.0134592	NA	0.766197	0.0011	0	0.00212089	0.00106045	0	1	1	0.369665	0.387975	0.0318134	2835
YDR397C	1.12907	0.95514	0.374	NA	0.0741334	0.0465764	0.0346574	NA	85.366	0.957301	0.0017	0	0.0137931	0	0	1	0	0.435374	0.342494	0.0206897	441
YDR398W	1.072	0.852002	0.955	1.13402	0.0546646	0.055721	0.0835117	0.239016	133.674	0.900977	0.0013	0	0	0.0046729	0	0	1	0.417702	0.395463	0.0264798	1932
YDR399W	1.2696	NA	1.208	11.2315	0.0783217	NA	0.0393834	0.433217	NA	1.16547	0.0009	0	0.00454545	0.00454545	0	1	1	0.411411	0.468604	0.0454545	666
YDR400W	0.1856	0.174932	0.173	0.676558	0.0355825	0.0247741	0.0478033	0.133298	99.0951	0.783083	0.001	0	0.00884956	0	0	1	0	0.396872	0.345889	0.0147493	1023
YDR402C	NA	NA	0.021	NA	NA	NA	NA	NA	NA	0.131868	NA	0	0.00204918	0.00409836	0	1	1	0.379592	0.32904	0.0409836	1470
YDR403W	NA	NA	0.064	NA	NA	NA	NA	NA	NA	0.452145	NA	0	0.00373832	0.00186916	0	1	1	0.371819	0.365183	0.0299065	1611
YDR404C	1.76053	0.718878	0.536	1.00708	0.119922	0.0474259	0.0462098	0.138629	NA	1.0429	0.001	0	0	0	0	0	0	0.387597	0.314824	0.0294118	516
YDR405W	0.298933	0.223229	0.276	0.511866	0.159344	0.0973062	0.0679556	0.105022	161.869	1.22884	NA	0	0.00381679	0.00763359	0	1	1	0.477273	0.298394	0.0534351	792
YDR406W	0.1064	0.0929225	NA	0.907871	0.0715322	0.0537675	NA	0.0348315	14.7398	0.32201	0.0014	0	0.0026178	0.00065445	0	1	1	0.412418	0.374052	0.0294503	4590
YDR407C	0.5584	0.279111	0.327	NA	0.060169	0.0720165	0.0962704	NA	NA	0.261081	0.0012	0.000776398	0.00310559	0.00465839	1	1	1	0.364341	0.353745	0.0349379	3870
YDR408C	0.3496	0.519324	0.293	1.32628	0.0201379	0.0178123	0.0368695	0.099021	NA	1.08682	0.0013	0	0	0.0140845	0	0	1	0.47907	0.373164	0.0375587	645
YDR409W	NA	0.117683	0.341	0.0592011	NA	0.156522	0.165035	0.0351851	44.6901	NA	0.0015	0.00332226	0.0055371	0.00110742	1	1	1	0.393002	0.309899	0.047619	2715
YDR410C	0.436267	0.324728	0.301	1.79562	0.0542793	0.0491823	0.053319	0.288811	18.6328	0.647231	NA	0	0	0	0	0	0	0.376389	0.302268	0.0252101	720
YDR411C	0.242933	0.153828	0.193	0.366077	0.0387233	0.0689274	0.0635915	0.055899	NA	0.848771	0.002	0	0	0	0	0	0	0.440546	0.296999	0.0411765	1026
YDR412W	0.545333	0.382001	0.341	1.76828	0.0787667	0.0591836	0.0693147	0.277259	NA	2.00099	0.0016	0	0.00854701	0.0042735	0	1	1	0.384181	0.400866	0.0384615	708
YDR414C	0.276267	0.215136	0.225	NA	0.0622215	0.056958	0.0877401	NA	NA	0.500724	NA	0.00277008	0	0.00277008	1	0	1	0.370983	0.311314	0.0775623	1089
YDR416W	NA	0.144112	0.158	0.356037	NA	0.150346	0.0855737	0.144406	NA	0.516811	0.0015	0.002331	0.0011655	0.002331	1	1	1	0.36938	0.328357	0.044289	2580
YDR418W	4.02773	NA	1.554	4.82226	0.0198155	NA	0.00694536	0.0378769	NA	NA	NA	0	0	0	0	0	0	0.423695	0.609479	0.0182927	498
YDR419W	NA	0.118593	0.097	0.747758	NA	0.0825136	0.0737391	0.315067	61.725	0.503733	NA	0	0.00316957	0.00792393	0	1	1	0.389152	0.326099	0.0301109	1899
YDR420W	0.594133	0.278114	0.888	0.325498	0.0702989	0.0766697	0.216608	0.128361	NA	NA	NA	0.00166574	0.00444198	0.00166574	1	1	1	0.425402	0.30491	0.0205441	5409
YDR421W	0.126933	0.118154	0.124	0.0435849	0.0538995	0.104121	0.0700149	0.0319423	8.53789	0.228474	NA	0.00210748	0.00421496	0.00105374	1	1	1	0.387662	0.31278	0.0410959	2853
YDR422C	0.235733	0.278911	0.213	0.106106	0.104233	0.087089	0.0912036	0.0319423	17.7497	0.446536	0.0021	0	0.00614251	0.0036855	0	1	1	0.400327	0.329793	0.0307125	2448
YDR423C	0.311467	0.282229	0.161	0.306185	0.120968	0.0772816	0.0815467	0.0554518	17.6364	0.626685	NA	0.00245098	0	0.00245098	1	0	1	0.421138	0.307087	0.0441176	1230
YDR424C	0.226133	0.192598	0.13	NA	0.0212426	0.0153715	0.0150684	NA	NA	1.59229	0.0014	0	0	0.010989	0	0	1	0.412186	0.391758	0	279
YDR425W	0.145867	0.0893273	0.511	0.0263621	0.165429	0.108004	0.192541	0.0179572	160.874	0.78712	0.0014	0.00160256	0.00160256	0.00160256	1	1	1	0.363685	0.354024	0.0304487	1878
YDR427W	0.895733	0.941905	0.643	0.278548	0.0609092	0.0380231	0.0478033	0.015472	449.586	0.93047	0.0009	0	0	0	0	0	0	0.336717	0.401303	0.0408163	1182
YDR428C	0.166933	0.187991	0.073	NA	0.0349545	0.0311647	0.0245797	NA	82.619	0.823781	0.0026	0	0	0.00769231	0	0	1	0.36514	0.344255	0.0269231	786
YDR429C	1.34373	NA	0.843	5.14358	0.0280513	NA	0.0346574	0.141459	195.86	1.23834	0.001	0	0.003663	0.003663	0	1	1	0.409697	0.446313	0.047619	825
YDR430C	0.3488	0.206581	0.253	0.0770931	0.10439	0.126382	0.0815467	0.0134592	242.048	0.603704	0.0011	0	0.00303644	0.00101215	0	1	1	0.387879	0.361758	0.0445344	2970
YDR432W	1.80187	NA	1.466	0.276322	0.0208716	NA	0.0679556	0.0172425	256.546	2.03275	0.0012	0	0.00242131	0.0145278	0	1	1	0.478715	0.477895	0.031477	1245
YDR434W	0.3944	0.233127	0.126	0.542562	0.0369876	0.0375949	0.0217971	0.0737391	88.7539	0.734822	0.001	0	0.00187617	0.00375235	0	1	1	0.362617	0.362279	0.0243902	1605
YDR435C	0.178667	0.184382	0.137	0.564882	0.0449803	0.0306962	0.0491594	0.101933	178.364	0.699943	NA	0.0030581	0	0	1	0	0	0.404255	0.326486	0.0519878	987
YDR436W	0.12	0.0848768	0.152	0.137976	0.129319	0.0815442	0.088865	0.0835117	NA	0.577429	0.0019	0.00141044	0.00141044	0.00705219	1	1	1	0.440225	0.319783	0.0437236	2133
YDR437W	NA	NA	0.051	0.785796	NA	NA	0.0877401	0.630134	NA	1.18225	NA	0	0	0	0	0	0	0.423168	0.315262	0.0143885	423
YDR438W	NA	0.0843288	0.087	0.151088	NA	0.092999	0.0505947	0.147478	NA	0.0158259	NA	0	0	0.00271003	0	0	1	0.393531	0.29786	0.0298103	1113
YDR439W	0.336267	0.17776	0.151	NA	0.147793	0.0762533	0.0912036	NA	107.021	0.593849	0.0014	0.00289017	0	0.00578035	1	0	1	0.364943	0.32337	0.0260116	1044
YDR440W	0.274133	0.301228	0.263	0.312919	0.0793075	0.0702438	0.099021	0.247553	NA	0.507309	0.0019	0	0.00344234	0.00516351	0	1	1	0.375071	0.337311	0.0327022	1749
YDR441C	0.897867	0.289783	0.403	0.852654	0.0945631	0.0547144	0.066014	0.16906	94.1073	0.633774	NA	0	0	0	0	0	0	0.419414	0.378736	0.0388889	546
YDR443C	NA	0.06813	0.173	NA	NA	0.0558566	0.099021	NA	109.627	0.260442	0.0015	0.00281889	0.00916138	0.00211416	1	1	1	0.388224	0.34074	0.030303	4263
YDR446W	NA	NA	NA	NA	NA	NA	NA	NA	NA	1	NA	0.00332226	0	0	1	0	0	0.366337	0.334238	0.0166113	909
YDR447C	2.81387	NA	NA	5.00803	0.0172125	NA	NA	0.0427869	NA	NA	NA	0	0	0	0	0	0	0.394161	0.611168	0.0814815	411
YDR448W	0.609333	0.317311	0.012	0.0791742	0.143806	0.102549	0.0912036	0.0389409	NA	0.716509	NA	0	0.00461894	0.00923788	0	1	1	0.413793	0.334127	0.0461894	1305
YDR449C	1.19627	0.548074	0.502	1.21374	0.0720527	0.0641353	0.074532	0.33007	603.359	0.866713	0.0014	0	0.0022779	0.00683371	0	1	1	0.334845	0.386307	0.0455581	1323
YDR450W	4.62453	NA	NA	3.61526	0.0196693	NA	NA	0.0235764	NA	NA	NA	0	0	0	0	0	0	0.410431	0.594245	0.103448	441
YDR451C	0.800533	0.303344	0.283	0.572877	0.175037	0.0868755	0.0866434	0.277259	NA	1.16754	0.0005	0	0.00284091	0.00284091	0	1	1	0.427495	0.346876	0.0454545	1062
YDR452W	0.438667	0.26329	0.732	1.09364	0.0330227	0.0366872	0.0679556	0.0855737	65.703	0.495776	0.0021	0.00148588	0.00297177	0.00594354	1	1	1	0.384198	0.378257	0.02526	2025
YDR453C	NA	0.0163165	0.081	0.0190057	NA	0.0132438	0.0240676	0.0136986	1643.01	0.980983	0.0025	0	0.00512821	0.00512821	0	1	1	0.416244	0.458232	0.0461538	591
YDR454C	1.26053	NA	0.324	0.413092	0.0100529	NA	0.0119508	0.011869	NA	1.29131	0.0011	0	0	0	0	0	0	0.407801	0.471097	0.0215054	564
YDR456W	0.3232	0.147427	0.337	0.542165	0.0403462	0.0337842	0.0597541	0.0805985	4.84838	0.452753	NA	0.00158228	0.00158228	0.00158228	1	1	1	0.384332	0.364958	0.0411392	1902
YDR457W	0.916	0.425059	NA	NA	0.0298642	0.0410534	NA	NA	197.964	0.292878	0.0015	0.000612182	0.00183655	0.00275482	1	1	1	0.372489	0.354295	0.043771	9807
YDR458C	0.253067	0.190554	0.376	0.692356	0.0777943	0.106922	0.128361	0.165035	NA	0.618428	0.0014	0.00151057	0	0	1	0	0	0.360442	0.335777	0.0271903	1992
YDR459C	0.461333	0.256673	0.103	NA	0.110904	0.079258	0.052912	NA	NA	0.169151	NA	0	0	0.00268097	0	0	1	0.401778	0.291924	0.0509383	1125
YDR460W	0.714133	0.169391	0.196	0.37687	0.0437593	0.0791476	0.0796721	0.133298	236.562	0.9106	0.0012	0.009375	0.00625	0.003125	1	1	1	0.39441	0.341355	0.034375	966
YDR461W	NA	NA	0.006	NA	NA	NA	0.0187845	NA	NA	3.36372	NA	0	0	0	0	0	0	0.45045	0.52047	0	111
YDR462W	0.598667	0.555756	0.208	0.376883	0.134071	0.113263	0.055899	0.0592433	NA	1.71008	NA	0	0	0	0	0	0	0.461712	0.303788	0.0410959	444
YDR463W	0.2888	0.205295	0.325	0.62535	0.100748	0.0684133	0.0845301	0.106638	17.1026	1.03409	NA	0	0.0019305	0	0	1	0	0.414744	0.358648	0.0250965	1560
YDR464W	0.420533	0.160195	0.37	0.348038	0.105824	0.0627255	0.119508	0.126027	59.1325	0.407871	0.0033	0.00069735	0.0041841	0.00209205	1	1	1	0.396704	0.366796	0.0341702	4308
YDR465C	0.542133	0.374314	0.163	1.3012	0.0337626	0.0529318	0.0221453	0.203867	NA	1.00071	0.0016	0	0	0.00243309	0	0	1	0.398709	0.38028	0.026764	1239
YDR466W	0.7864	0.335293	0.319	0.206954	0.19918	0.0919942	0.123776	0.0618881	129.465	0.398582	0.0015	0.00222965	0.00334448	0.00334448	1	1	1	0.387838	0.323614	0.0312152	2697
YDR468C	0.549333	0.333561	0.251	0.488981	0.0759197	0.050727	0.0602737	0.0900191	65.417	1.92866	0.0015	0	0	0.00896861	0	0	1	0.376296	0.388909	0.0358744	675
YDR469W	0.3896	0.351805	0.171	0.82731	0.0684928	0.0573734	NA	0.105022	39.846	0.785197	0.0013	0	0.0172414	0	0	1	0	0.367424	0.324485	0.0344828	528
YDR470C	0.353867	0.17764	0.12	NA	0.11216	0.0742318	0.0707293	NA	70.6392	0.718251	NA	0.00399202	0.00798403	0	1	1	0	0.377734	0.366962	0.0479042	1509
YDR471W	4.6616	NA	1.489	10.1315	0.0351851	NA	0.015472	0.133298	NA	1.39845	NA	0	0	0	0	0	0	0.428224	0.557538	0.0222222	411
YDR472W	0.552	0.568418	0.21	1.05487	0.117882	0.064479	0.0484718	0.266595	NA	1.01556	0.0011	0	0	0.0070922	0	0	1	0.403756	0.319696	0.0425532	852
YDR473C	0.4552	0.231276	0.142	NA	0.0960038	0.0694193	0.0815467	NA	NA	0.873298	0.0008	0	0.00213675	0	0	1	0	0.367376	0.352787	0.0534188	1410
YDR475C	0.2248	0.216553	0.201	0.164973	0.0784103	0.0736329	0.07617	0.0563534	NA	0.366944	NA	0.00342857	0.00342857	0.00228571	1	1	1	0.424553	0.312917	0.0377143	2631
YDR477W	0.419467	0.287712	0.38	0.678343	0.062899	0.0494348	0.0815467	0.108304	322.049	0.830776	0.0013	0.00158228	0	0	1	0	0	0.395373	0.376485	0.0379747	1902
YDR478W	0.532267	0.468541	0.21	NA	0.192541	0.100299	NA	NA	NA	0.921439	0.0009	0.00507614	0	0.00507614	1	0	1	0.38526	0.284384	0.0304569	597
YDR479C	0.236533	0.146759	0.132	0.179335	0.118487	0.0891842	0.0602737	0.0488132	178.471	0.500776	NA	0.00361664	0	0	1	0	0	0.396997	0.313662	0.0596745	1665
YDR480W	NA	0.111468	0.148	0.243053	NA	0.0770576	0.0900191	0.173287	310.394	0.830015	0.0013	0	0	0.00931677	0	0	1	0.408436	0.358371	0.0341615	972
YDR481C	0.257333	0.299726	0.438	0.412088	0.0312933	0.0292666	0.0630134	0.055899	122.381	0.846388	0.0013	0	0.00530973	0.00707965	0	1	1	0.437978	0.374328	0.0336283	1701
YDR482C	0.128267	0.122827	0.179	0.60348	0.0510794	0.0853354	0.0624457	0.147478	NA	1.40074	NA	0.00746269	0	0	1	0	0	0.514706	0.226569	0.0671642	408
YDR483W	0.610133	NA	0.759	0.593062	0.0132154	NA	0.0525112	0.0216608	173.097	0.677199	0.0031	0	0.00453515	0.00680272	0	1	1	0.398796	0.42286	0.015873	1329
YDR484W	NA	0.146187	0.109	0.276797	NA	0.134128	0.055899	0.141459	443.239	0.60141	0.001	0	0.003125	0.003125	0	1	1	0.332814	0.3467	0.0390625	1926
YDR485C	0.243733	0.244743	0.355	0.228779	0.0979021	0.108036	0.117483	0.0845301	128.787	0.668688	0.0004	0.00251889	0.00377834	0.00251889	1	1	1	0.386097	0.361763	0.034005	2388
YDR486C	0.1736	0.192576	0.221	1.00322	0.039836	0.0284197	0.0481352	0.100456	32.3323	1.24234	NA	0	0.00438596	0.00877193	0	1	1	0.402899	0.378395	0.0219298	690
YDR487C	0.7048	0.614867	0.434	1.97379	0.0203627	0.0189905	0.0402993	0.0855737	310.973	NA	NA	0	0.00483092	0	0	1	0	0.443381	0.405913	0.0483092	627
YDR488C	NA	0.0933833	0.052	0.0695886	NA	0.074173	0.074532	0.0502281	20.3496	0.422003	NA	0.0037594	0.0075188	0.0093985	1	1	1	0.5	0.287591	0.0601504	1602
YDR489W	0.302133	0.248334	0.162	0.0983015	0.146234	0.0734415	0.088865	0.0474758	163.009	0.756603	0.0012	0.00682594	0	0.00341297	1	0	1	0.387571	0.349598	0.0511945	885
YDR490C	0.166933	0.158827	0.166	0.114324	0.0627851	0.0871858	0.0778817	0.0441495	767.35	0.564155	0.0012	0.00130719	0.00784314	0	1	1	0	0.427206	0.336453	0.0313725	2301
YDR492W	0.2736	0.335517	0.795	0.558486	0.0742923	0.0778734	0.0693147	0.0949517	NA	1.22186	0.0048	0.0031746	0	0	1	0	0	0.404837	0.364722	0.0412698	951
YDR493W	NA	0.306292	0.048	1.8971	NA	0.124256	NA	0.203867	NA	1.86194	0.0013	0.00819672	0.00819672	0	1	1	0	0.438172	0.320855	0.057377	372
YDR494W	0.3192	0.236946	0.26	1.34313	0.0835117	0.075795	0.0729629	0.147478	NA	1.00276	0.0026	0	0	0	0	0	0	0.376611	0.360366	0.0361111	1086
YDR495C	0.2016	0.0950671	0.303	NA	0.0957386	0.0958783	0.126027	NA	NA	0.539103	0.0012	0.0019802	0.0039604	0.00594059	1	1	1	0.333004	0.328479	0.0425743	3036
YDR496C	1.672	0.926124	1.937	2.60324	0.0520381	0.0515252	0.182407	0.239016	1062.73	1.07294	0.0011	0	0.00152672	0.00152672	0	1	1	0.359716	0.43253	0.0335878	1971
YDR497C	2.7024	0.653981	1.204	3.85948	0.0216608	0.029597	0.0778817	0.113631	5.44306	0.489628	0.0314	0	0.00343053	0.00171527	0	1	1	0.42963	0.393343	0.0394511	1755
YDR498C	0.352	0.321001	0.177	0.324274	0.0965386	0.0726741	0.0770164	0.103455	143.189	0.674063	0.0011	0	0.0052356	0.0078534	0	1	1	0.423611	0.336516	0.0314136	1152
YDR499W	0.238933	0.145254	0.138	0.195216	0.119715	0.123063	0.0912036	0.105022	20.0693	0.36292	0.0015	0.00268097	0	0.00134048	1	0	1	0.354724	0.322801	0.0442359	2244
YDR500C	5.96853	NA	NA	7.31113	0.0355096	NA	NA	0.0237379	86.843	1.58097	0.0012	0	0.0114943	0	0	1	0	0.449438	0.510551	0.0344828	267
YDR501W	NA	NA	0.125	NA	NA	NA	0.121605	NA	NA	0.815126	NA	0	0.00192308	0.00192308	0	1	1	0.393359	0.35427	0.025	1566
YDR502C	1.56133	0.661406	NA	NA	0.0194322	0.0222048	NA	NA	3153.64	1.40142	0.0011	0	0	0.00522193	0	0	1	0.419048	0.515362	0.0365535	1155
YDR503C	0.1392	0.144021	0.085	NA	0.0534836	0.0558992	0.0417559	NA	4.6363	0.607176	NA	0	0.003663	0.00732601	0	1	1	0.401212	0.321705	0.040293	825
YDR504C	0.758933	0.127065	0.033	NA	0.0877401	0.0426145	NA	NA	NA	0.0170912	NA	0	0	0	0	0	0	0.263021	0.356272	0.0238095	384
YDR505C	0.375733	0.108683	0.279	0.594319	0.0513442	0.0614279	0.0805985	0.0770164	276.802	0.50925	0.0023	0	0.00357143	0.00119048	0	1	1	0.37015	0.364467	0.0333333	2526
YDR507C	0.524533	0.45044	0.47	0.48255	0.0813553	0.0898411	0.115525	0.141459	288.981	0.681281	0.0043	0.000876424	0.0035057	0.00262927	1	1	1	0.379119	0.379816	0.0490798	3429
YDR508C	2.53173	0.865934	NA	2.57939	0.0407494	0.0466773	NA	0.161197	NA	0.792364	0.0041	0	0.00453172	0	0	1	0	0.410643	0.378714	0.0302115	1992
YDR510W	2.0848	NA	0.437	2.93248	0.0346921	NA	0.0115911	0.0613405	439.523	1.85276	0.0012	0	0	0.02	0	0	1	0.431373	0.489879	0.06	306
YDR511W	0.6016	0.444878	0.074	1.18853	0.123998	0.0916588	NA	0.0912036	NA	1.32792	0.0021	0.00757576	0	0	1	0	0	0.425373	0.320101	0.0606061	402
YDR512C	0.0242667	0.122613	0.457	0.629844	0.0237298	0.0264751	0.0608024	0.0672958	453.876	1.6478	NA	0	0	0.00537634	0	0	1	0.413121	0.299353	0.016129	564
YDR513W	0.7928	0.844139	0.762	1.32641	0.0286899	0.0409611	0.0262556	0.0338121	NA	1.77748	0.0015	0	0	0	0	0	0	0.384259	0.444648	0.0352113	432
YDR515W	0.218667	0.158215	0.211	NA	0.139747	0.0901635	0.135911	NA	211.467	0.973642	0.0011	0	0.00224215	0	0	1	0	0.345238	0.370939	0.0179372	1344
YDR516C	0.0661333	0.0890654	0.773	NA	0.0293956	0.0280358	0.0729629	NA	486.268	1.18361	0.0011	0	0	0.00400802	0	0	1	0.440452	0.397158	0.0601202	1503
YDR517W	0.554133	0.516208	0.284	0.292462	0.0428662	0.0359101	0.0478033	0.0498667	222.255	0.75016	0.0009	0	0.00269542	0.00808625	0	1	1	0.475424	0.348685	0.0592992	1119
YDR518W	0.223467	0.107332	0.238	0.145392	0.0205134	0.0154575	0.0400663	0.0405349	NA	1.01169	0.0006	0	0.00387597	0.00193798	0	1	1	0.382883	0.406687	0.0290698	1554
YDR519W	0.4408	0.391707	0.121	1.15022	0.0245884	0.0257534	0.00814509	0.07617	432.318	1.34675	0.0023	0	0	0	0	0	0	0.416667	0.40209	0.0223881	408
YDR522C	NA	NA	NA	NA	NA	NA	NA	NA	NA	1.4	NA	0	0.00399202	0.00199601	0	1	1	0.341948	0.379361	0.0279441	1509
YDR523C	NA	NA	0.051	NA	NA	NA	NA	NA	NA	0.135458	NA	0	0	0.00613497	0	0	1	0.376782	0.361509	0.0347648	1473
YDR524C	0.533067	0.296365	0.506	0.878905	0.150357	0.0965267	0.154033	0.182407	17.5124	0.334061	0.002	0	0.002079	0.002079	0	1	1	0.356798	0.324202	0.031185	1449
YDR525W-A	NA	0.663591	0.553	3.72996	NA	0.0742172	0.0509667	0.223596	NA	NA	NA	0	0	0.0128205	0	0	1	0.429167	0.31574	0.025641	240
YDR527W	0.762933	0.607661	0.541	0.764696	0.0837134	0.0521557	0.0855737	0.17773	421.787	0.656809	0.0012	0	0	0.00456621	0	0	1	0.393939	0.391357	0.0319635	1320
YDR528W	0.739467	0.293735	0.293	0.233371	0.149708	0.0816617	0.315067	0.187337	5.90934	0.378249	NA	0	0.007109	0.007109	0	1	1	0.383648	0.339834	0.0331754	1272
YDR529C	2.11013	NA	0.919	1.07547	0.0522342	NA	0.0245797	0.0389409	484.778	1.29537	0.0669	0	0	0	0	0	0	0.424479	0.41667	0.111111	384
YDR530C	0.405067	0.11962	0.101	0.198244	0.0419073	0.0522783	0.0468343	0.0624457	828.01	0.628732	0.0009	0.00308642	0.00617284	0.00308642	1	1	1	0.435583	0.339104	0.0185185	978
YDR531W	0.841333	0.561436	0.211	0.88737	0.030616	0.0363584	0.0309441	0.111798	97.8297	0.662993	0.0011	0	0.00273224	0.00273224	0	1	1	0.375906	0.353871	0.0136612	1104
YDR532C	0.1128	0.102346	0.153	0.235039	0.120968	0.108651	0.0845301	0.101933	NA	0.781179	0.002	0.00260417	0.0078125	0.00260417	1	1	1	0.338515	0.342281	0.0182292	1158
YDR533C	0.153867	0.138858	0.114	NA	0.0285011	0.0287983	0.012422	NA	NA	1.28412	0.0004	0	0.00423729	0	0	1	0	0.407563	0.414395	0.0169492	714
YDR534C	NA	0.0272467	0.045	0.00537127	NA	0.0261199	0.113631	0.0214597	NA	1.03707	NA	0	0.0056926	0.00189753	0	1	1	0.47385	0.454029	0.0113852	1587
YDR536W	NA	NA	NA	0.0760796	NA	NA	NA	0.0900191	NA	0.470588	NA	0	0.00176056	0.00528169	0	1	1	0.402924	0.392237	0.0264085	1710
YDR538W	0.2784	0.132353	0.245	0.129294	0.0901362	0.0428698	0.0976264	0.0815467	18.341	0.550228	NA	0	0.0124481	0	0	1	0	0.419753	0.352885	0.06639	729
YDR539W	0.162667	0.173896	0.172	0.162206	0.0405112	0.0348435	0.0488132	0.0302684	475.754	0.788781	0.001	0	0	0	0	0	0	0.403439	0.364096	0.0298805	1512
YDR540C	NA	NA	0.072	NA	NA	NA	NA	NA	11.4989	0.728409	0.0043	0	0	0.00561798	0	0	1	0.359259	0.39364	0.0393258	540
YDR542W	0.7	NA	NA	NA	0.292467	NA	NA	NA	NA	NA	NA	0	0.00840336	0	0	1	0	0.498623	0.54236	0.0336134	363
YDR545W	NA	NA	NA	NA	NA	NA	NA	NA	NA	NA	NA	0.00278552	0.00557103	0.00167131	1	1	1	0.452235	0.301981	0.0417827	5391
YEL001C	0.253067	0.347188	0.446	0.781735	0.0141661	0.0122331	0.0217288	0.0400663	NA	1.12002	0.0015	0	0.00892857	0	0	1	0	0.39233	0.376242	0.03125	678
YEL002C	0.484267	0.307454	0.259	0.913223	0.0155449	0.0163752	0.0225048	0.0468343	NA	1.00169	0.0012	0	0.002331	0	0	1	0	0.385151	0.378962	0.030303	1293
YEL003W	0.9256	0.414641	0.114	1.2227	0.144105	0.038895	0.00347965	0.0722028	NA	1.17083	0.0012	0	0.00909091	0	0	1	0	0.321429	0.398673	0.0181818	336
YEL004W	0.250133	0.117907	0.06	0.290175	0.0642994	0.0682274	0.0275058	0.0845301	NA	0.888069	NA	0	0.0058651	0.00293255	0	1	1	0.351798	0.272836	0.026393	1029
YEL005C	0.2264	0.146693	0.25	0.103246	0.16195	0.0651075	0.117483	0.0498667	NA	0.443275	NA	0.00355872	0	0	1	0	0	0.366313	0.334124	0.024911	849
YEL006W	0.586133	0.295726	0.176	0.665695	0.0901362	0.0735689	0.0521163	0.147478	26.7179	0.444988	NA	0	0.00598802	0	0	1	0	0.388889	0.309844	0.0359281	1008
YEL009C	4.52213	NA	1.815	6.33742	0.0331967	NA	0.0513442	0.0618881	0.171478	0.0310483	NA	0	0.00714286	0.00357143	0	1	1	0.411348	0.425129	0.0392857	846
YEL011W	0.0344	0.0524407	0.233	NA	0.0403697	0.0385302	0.0666488	NA	696.24	0.63455	0.001	0	0.00142248	0.0056899	0	1	1	0.409456	0.36924	0.0384068	2115
YEL012W	0.2856	0.209167	0.32	0.345006	0.134071	0.0601484	NA	0.0707293	376.332	1.0998	NA	0.00460829	0	0.00460829	1	0	1	0.400304	0.339399	0.0322581	657
YEL013W	0.362133	0.248541	0.257	0.172287	0.0219907	0.0233654	0.0587413	0.0140884	803.929	0.636013	0.0011	0	0	0	0	0	0	0.378238	0.38363	0.0433276	1737
YEL015W	0.492267	0.348887	0.442	0.5127	0.0709465	0.0683693	0.0912036	0.088865	1272.52	0.973331	0.0011	0	0.00181818	0.00181818	0	1	1	0.39372	0.376394	0.04	1656
YEL016C	0.2464	0.169217	0.166	0.380385	0.064599	0.076568	0.0737391	0.182407	NA	0.259179	NA	0	0.00609756	0.0101626	0	1	1	0.404858	0.307212	0.0345528	1482
YEL017C-A	7.2136	NA	0.943	8.38498	0.0595999	NA	0.00810698	0.0488132	NA	NA	NA	0	0	0	0	0	0	0.371212	0.495177	0.0238095	132
YEL017W	0.593333	0.324447	0.267	0.318314	0.0590918	0.0370409	0.0679556	0.123776	357.407	0.971373	0.0002	0	0.00595238	0.00892857	0	1	1	0.43787	0.326733	0.0238095	1014
YEL018W	0.455733	0.397598	0.348	0.233662	0.122248	0.0942394	0.115525	0.165035	159.803	0.93722	0.0011	0.00359712	0.00359712	0.00719424	1	1	1	0.407143	0.316636	0.0431655	840
YEL019C	NA	NA	0.057	0.443497	NA	NA	0.182407	0.495105	83.7244	0.927384	0.001	0	0.0037594	0.0037594	0	1	1	0.395522	0.347971	0.018797	804
YEL020W-A	0.8144	0.632963	0.224	2.84455	0.100602	0.0623846	0.00821264	0.0962704	NA	NA	0.0014	0	0	0	0	0	0	0.416667	0.40054	0.0116279	264
YEL021W	NA	NA	1.952	0.0361577	NA	NA	0.0592433	0.0217971	NA	NA	NA	0	0.0037594	0	0	1	0	0.432836	0.423876	0.0225564	804
YEL022W	0.566133	0.26387	0.495	0.130987	0.0584934	0.0349749	0.101933	0.0247553	NA	0.432401	0.0012	0.000685871	0.00205761	0.000685871	1	1	1	0.354338	0.374902	0.0377229	4380
YEL024W	0.3112	0.197573	0.268	1.52805	0.0949517	0.0477287	0.0387233	0.121605	NA	1.48186	0.0022	0	0.00934579	0	0	1	0	0.421296	0.43471	0.0373832	648
YEL026W	4.29573	NA	0.796	1.81082	0.0289293	NA	0.0119302	0.0613405	NA	1.39732	0.0012	0	0	0	0	0	0	0.406824	0.564224	0.056	381
YEL027W	1.88347	NA	1.609	2.67088	0.0124488	NA	0.0138907	0.0334854	NA	1.3743	NA	0	0	0.00628931	0	0	1	0.428571	0.499288	0.0566038	483
YEL029C	0.231733	0.199002	0.076	0.6849	0.0433759	0.0422568	0.0262556	0.210045	252.543	0.520876	0.0009	0	0.00321543	0	0	1	0	0.376997	0.333481	0.0257235	939
YEL030W	NA	0.0493195	0.068	0.0293238	NA	0.0557152	0.0855737	0.0396084	NA	0.0886203	NA	0	0.00311042	0	0	1	0	0.410336	0.408557	0.0388802	1935
YEL031W	0.552533	0.389077	0.987	1.43387	0.0164682	0.0152507	0.0686284	0.0805985	549.09	0.586415	0.001	0	0.00494234	0	0	1	0	0.393366	0.428191	0.0337727	3648
YEL032W	0.557867	0.310747	0.487	0.507186	0.088865	0.0758233	0.0805985	0.150684	289.631	0.517272	0.002	0	0.00515464	0.00412371	0	1	1	0.440329	0.39385	0.0546392	2916
YEL034W	5.0472	NA	4.681	NA	0.0282917	NA	0.0270761	NA	NA	1.97928	0.0013	0	0	0.00641026	0	0	1	0.445148	0.602308	0.0192308	474
YEL036C	0.442133	0.301766	0.606	0.570403	0.0523921	0.0584161	0.0778817	0.161197	NA	0.712393	0.0012	0	0.00200401	0.00601202	0	1	1	0.465735	0.372309	0.0420842	1503
YEL037C	0.862133	0.644967	0.897	0.545947	0.0484041	0.0358454	0.0778817	0.0679556	167.728	1.44274	0.0014	0	0.00251889	0.00755668	0	1	1	0.47452	0.383423	0.0277078	1197
YEL038W	0.197067	0.225934	0.21	0.857575	0.0192221	0.0149221	0.037266	0.0729629	281.068	1.02258	0.0008	0	0.00884956	0.00442478	0	1	1	0.46345	0.355634	0.0176991	684
YEL039C	NA	NA	0.163	NA	NA	NA	NA	NA	NA	NA	NA	0	0	0	0	0	0	0.403509	0.395002	0.00892857	342
YEL040W	3.3256	NA	NA	4.52466	0.0520381	NA	NA	0.144406	68.2674	0.879009	0.0039	0	0.00429185	0	0	1	0	0.422365	0.376976	0.0171674	1404
YEL041W	NA	NA	0.045	0.0523024	NA	NA	NA	0.0525112	73.2132	0.475586	NA	0.00404858	0.00404858	0.00202429	1	1	1	0.386425	0.333919	0.0526316	1488
YEL042W	0.4856	0.280679	0.532	1.30755	0.0270655	0.0246607	0.0582477	0.138629	568.589	0.848342	0.0024	0	0.00773694	0.00386847	0	1	1	0.409762	0.401057	0.0270793	1557
YEL043W	0.3856	0.240292	0.455	0.108987	0.0957386	0.0598876	0.117483	0.0400663	41.801	0.286528	0.0018	0	0.00837696	0.00209424	0	1	1	0.404389	0.342734	0.0293194	2871
YEL044W	0.429067	0.331541	0.25	0.877904	0.0618329	0.0496285	0.0468343	0.126027	282.882	1.41436	0.0011	0.00606061	0	0.0121212	1	0	1	0.477046	0.333504	0.0787879	501
YEL046C	2.3744	1.40496	3.51	3.35063	0.0509667	0.063657	0.113631	0.141459	NA	1.30155	0.0016	0	0	0.00777202	0	0	1	0.472509	0.456266	0.0440415	1164
YEL047C	0.250133	0.37489	0.539	NA	0.0376097	0.0193618	0.0447192	NA	3084.43	0.969452	0.001	0	0.00639659	0.00426439	0	1	1	0.43666	0.454224	0.0255864	1413
YEL048C	0.301867	0.140814	0.031	0.8112	0.154376	0.0703095	NA	0.266595	NA	0.645186	0.0019	0	0.013245	0	0	1	0	0.342048	0.352453	0.0529801	459
YEL049W	NA	NA	NA	NA	NA	NA	NA	NA	NA	NA	NA	0	0.00840336	0	0	1	0	0.476584	0.545223	0.0336134	363
YEL050C	0.4	0.410364	0.279	0.692065	0.0671004	0.0664921	0.0554518	0.123776	52.0208	0.656053	0.0017	0.00255102	0.00255102	0.0102041	1	1	1	0.42978	0.352582	0.0739796	1182
YEL051W	0.4264	NA	0.712	1.37217	0.0105711	NA	0.0220748	0.0382954	89.4377	0.997045	0.0009	0	0	0	0	0	0	0.389105	0.473304	0.0352941	771
YEL052W	0.423467	0.290135	0.231	0.414539	0.0425505	0.0381911	0.0582477	0.111798	232.615	0.488811	0.0022	0.0019685	0.00787402	0.0019685	1	1	1	0.416993	0.322342	0.0433071	1530
YEL053C	0.2376	0.204263	0.298	0.42257	0.0591423	0.0555358	0.0866434	0.141459	258.161	0.452101	NA	0.00136612	0.00273224	0.00273224	1	1	1	0.357402	0.366903	0.034153	2202
YEL054C	3.54667	NA	1.245	5.10522	0.0221665	NA	0.0122681	0.0624457	NA	NA	NA	0	0	0	0	0	0	0.425703	0.576025	0.0182927	498
YEL055C	0.420533	0.355324	0.478	0.159849	0.0381899	0.0462869	0.0815467	0.0203867	NA	0.621586	0.0011	0.000979432	0	0.00195886	1	0	1	0.366243	0.361355	0.0372184	3069
YEL056W	0.549867	0.47754	0.33	NA	0.0650842	0.0699651	0.0855737	NA	319.295	0.690826	0.0013	0.0025	0.0025	0.0025	1	1	1	0.407131	0.340491	0.045	1206
YEL058W	0.428533	0.470604	0.511	0.417528	0.0201145	0.0252458	0.0597541	0.0292467	652.998	0.857645	0.0011	0.00179856	0.00539568	0.00179856	1	1	1	0.459379	0.364751	0.0323741	1674
YEL059C-A	0.0773333	0.125395	0.08	NA	0.0310272	0.0675661	NA	NA	NA	NA	0.0012	0	0	0.0273973	0	0	1	0.511111	0.296802	0.0410959	225
YEL060C	0.1672	0.102952	0.59	NA	0.0230129	0.0404521	0.0624457	NA	483.558	1.09411	0.0006	0	0.00315457	0.00473186	0	1	1	0.467505	0.459512	0.0236593	1908
YEL061C	0.3592	0.18914	0.218	0.274962	0.0847368	0.0966791	0.0815467	0.133298	96.4901	0.408293	0.0088	0.003003	0.00600601	0.001001	1	1	1	0.353979	0.358493	0.022022	3003
YEL062W	0.248533	0.186842	0.134	0.088037	0.122464	0.0946877	0.0949517	0.0488132	323.855	0.380402	0.0015	0.00162866	0.00162866	0.00325733	1	1	1	0.368506	0.331005	0.0407166	1848
YEL063C	0.750933	0.159869	0.736	1.57742	0.0675582	0.057414	0.0912036	0.165035	NA	0.755585	0.0085	0	0.00509338	0	0	1	0	0.410603	0.419906	0.0271647	1773
YEL064C	NA	0.119171	0.063	0.106685	NA	0.113385	0.0481352	0.128361	NA	0.52223	NA	0.00208768	0.00417537	0.00208768	1	1	1	0.373527	0.321923	0.0417537	1443
YEL065W	0.546133	0.46486	0.5	1.65886	0.0561708	0.0580812	0.103455	0.130782	NA	0.70245	NA	0.0015949	0.0015949	0	1	1	0	0.400636	0.382187	0.0414673	1887
YEL066W	0.0624	0.0830634	0.049	0.266065	0.0149032	0.0140825	0.0292467	0.0359144	NA	0.990584	0.0015	0	0	0	0	0	0	0.474074	0.366656	0.0280899	540
YEL069C	NA	NA	NA	NA	NA	NA	NA	NA	NA	NA	NA	0	0.0053286	0.0035524	0	1	1	0.423009	0.356515	0.0390764	1695
YEL071W	1.05227	0.462122	1.169	8.08421	0.0245188	0.0330361	0.0465199	0.0686284	3431.71	1.11512	0.0007	0	0.00606061	0.0020202	0	1	1	0.401744	0.406917	0.0383838	1491
YEL072W	0.204	0.131274	0.044	0.0454836	0.174596	0.115202	NA	0.0313641	70.497	0.108716	NA	0	0	0	0	0	0	0.364943	0.317661	0.0217391	696
YER001W	0.4552	0.188409	0.367	1.33558	0.0522735	0.0997397	0.0825175	0.239016	405.193	0.712374	0.0045	0.00131406	0.00262812	0.00394218	1	1	1	0.378768	0.35427	0.0394218	2289
YER002W	1.2968	0.747595	1.07	2.83715	0.0682904	0.0582417	0.111798	0.203867	351.867	3.13828	0.0019	0	0	0	0	0	0	0.37931	0.433048	0.0521739	696
YER003C	0.561867	NA	0.286	0.213789	0.00964446	NA	0.0202084	0.0116105	2099.33	1.34783	0.0009	0	0	0.0046729	0	0	1	0.406977	0.445717	0.0373832	1290
YER004W	0.461333	0.416257	0.305	0.376547	0.0263454	0.023888	0.0478033	0.0189384	386.293	1.23503	0.0011	0	0.00434783	0.0130435	0	1	1	0.478448	0.392895	0.0391304	696
YER005W	0.2168	0.253112	0.25	0.39371	0.0704418	0.080812	0.0753421	0.117483	NA	0.394029	0.0012	0.00317965	0	0.00158983	1	0	1	0.410988	0.314875	0.0492846	1893
YER006W	1.056	0.790528	1.057	1.32656	0.0347965	0.0377058	0.0845301	0.0949517	601.782	1.13535	0.0016	0	0	0.00385356	0	0	1	0.396673	0.412311	0.0327553	1563
YER007C-A	0.921867	NA	0.146	0.552452	0.0235524	NA	0.0119097	0.0374674	NA	NA	0.0011	0	0.00555556	0	0	1	0	0.384615	0.419017	0.0277778	546
YER007W	0.181067	0.138373	0.09	NA	0.0815467	0.085273	0.0630134	NA	65.331	0.738509	0.0015	0.00193424	0.00193424	0	1	1	0	0.351317	0.327162	0.0367505	1557
YER008C	0.419733	0.256945	0.389	0.0924914	0.0771879	0.0634126	0.103455	0.0213934	NA	0.459938	0.001	0	0.00449438	0.000749064	0	1	1	0.376215	0.361959	0.0411985	4011
YER009W	1.7112	NA	NA	1.71015	0.0142272	NA	NA	0.0262556	478.438	1.45312	0.0013	0	0	0	0	0	0	0.388889	0.452412	0.0403226	378
YER010C	0.157867	0.152355	0.136	0.374042	0.0226075	0.0175845	0.0420089	0.0624457	225.616	0.655216	0.0011	0	0.00429185	0	0	1	0	0.411348	0.324918	0.0343348	705
YER011W	0.0298667	0.131614	0.564	NA	0.0165944	0.00680259	0.0513442	NA	NA	NA	NA	0	0.00395257	0	0	1	0	0.470588	0.56122	0.00790514	765
YER012W	1.02	NA	0.648	2.20248	0.0389847	NA	0.0346574	0.0815467	644.239	1.18485	0.0009	0	0.00507614	0	0	1	0	0.390285	0.420312	0.0507614	597
YER013W	0.594933	0.325057	0.189	0.242177	0.0907261	0.137976	0.106638	0.106638	80.2842	0.55937	0.0022	0.00262238	0.000874126	0.00174825	1	1	1	0.379872	0.344102	0.034965	3438
YER014C-A	NA	NA	NA	NA	NA	NA	NA	NA	NA	NA	NA	0	0	0	0	0	0	0.443723	0.358536	0.0460526	462
YER014W	0.121067	0.127213	0.117	0.106481	0.0426552	0.0485056	0.0444325	0.0422651	1001.27	0.624275	0.0014	0	0.00185874	0.00185874	0	1	1	0.40679	0.356301	0.0408922	1620
YER015W	NA	0.0608202	0.051	NA	NA	0.0714611	0.0491594	NA	151.25	0.284314	NA	0	0.00403769	0.00269179	0	1	1	0.388814	0.375796	0.0349933	2235
YER016W	0.3464	0.269758	0.23	0.389639	0.0475084	0.0614162	0.0700149	0.105022	323.386	0.796104	0.0009	0	0.00291545	0.00874636	0	1	1	0.403865	0.330526	0.03207	1035
YER017C	0.3976	0.285048	0.384	0.633607	0.0930399	0.070519	0.0722028	0.113631	47.4978	0.3884	0.0018	0	0.00394737	0.00131579	0	1	1	0.431321	0.355819	0.0289474	2286
YER018C	0.252	0.181097	0.074	NA	0.0737391	0.0474103	0.0525112	NA	NA	0.598045	NA	0	0	0.00909091	0	0	1	0.561562	0.282971	0.05	666
YER019C-A	1.07627	NA	0.748	1.779	0.0289052	NA	0.024321	0.0430526	NA	NA	0.0019	0	0.0114943	0	0	1	0	0.441948	0.414415	0.0344828	267
YER019W	0.2896	0.280416	0.209	0.510338	0.0488132	0.0516864	0.0618881	0.119508	NA	0.687535	0.0008	0	0.00420168	0.00630252	0	1	1	0.499303	0.353569	0.0546218	1434
YER020W	0.582667	0.388781	0.257	0.448916	0.12118	0.0606468	0.0796721	0.106638	75.6617	0.829902	0.0013	0	0.00446429	0.00223214	0	1	1	0.467407	0.344093	0.0290179	1350
YER021W	NA	0.717925	0.718	1.124	NA	0.0396099	0.0541521	0.0550117	944.945	0.776007	0.0012	0.00191571	0.00383142	0.00191571	1	1	1	0.369593	0.385797	0.0383142	1572
YER022W	NA	NA	0.097	0.373921	NA	NA	0.0465199	0.106638	485.63	0.704477	0.0013	0	0	0	0	0	0	0.355136	0.354551	0.0539359	2064
YER023W	0.562933	NA	0.726	0.393167	0.00961369	NA	0.0362904	0.0120338	NA	1.09309	0.0012	0	0.00350877	0.00350877	0	1	1	0.454123	0.404966	0.0105263	861
YER024W	0.0605333	NA	0.231	NA	0.0868605	NA	0.0737391	NA	65.3453	0.10381	NA	0	0.00542299	0.00542299	0	1	1	0.410895	0.361913	0.027115	2772
YER025W	1.37707	NA	NA	2.80543	0.0215263	NA	NA	0.130782	583.66	1.32858	0.0013	0	0.00760456	0	0	1	0	0.40404	0.456244	0.0551331	1584
YER026C	1.152	0.379457	0.244	4.35198	0.0368499	0.0274933	0.0405349	0.133298	NA	1.15972	NA	0	0.00363636	0	0	1	0	0.398315	0.374642	0.04	831
YER027C	0.2624	0.24794	0.318	0.538082	0.0454523	0.0299153	0.0737391	0.121605	78.4089	1.40765	0.0015	0	0.00240385	0.00480769	0	1	1	0.425837	0.347851	0.03125	1254
YER028C	0.308	0.133658	0.256	0.284078	0.128123	0.0664235	0.141459	0.133298	NA	0.526177	NA	0.00763359	0.00254453	0	1	1	0	0.435443	0.270913	0.0534351	1185
YER029C	0.7976	0.541904	0.295	0.44895	0.14501	0.0913811	0.0722028	0.141459	134.453	1.72215	0.001	0	0	0	0	0	0	0.416244	0.328037	0.0512821	591
YER030W	0.407467	0.317387	0.702	0.919994	0.0354008	0.0203983	0.052912	0.0338121	NA	1.93404	0.0011	0	0.00657895	0	0	1	0	0.38961	0.49797	0.0328947	462
YER031C	0.6264	0.476875	0.378	0.597923	0.0173634	0.0145141	0.0402993	0.0495105	1178.57	1.59943	0.0012	0	0	0	0	0	0	0.418155	0.368843	0.045045	672
YER032W	0.566933	0.228947	0.874	0.270031	0.0903712	0.0981469	0.315067	0.192541	6.0491	0.536928	0.0124	0.00228571	0.00571429	0	1	1	0	0.384265	0.335214	0.0308571	2631
YER033C	NA	NA	0.125	0.0784092	NA	NA	0.0936685	0.0700149	26.8082	0.415601	NA	0.000930233	0.000930233	0.00372093	1	1	1	0.39121	0.332931	0.0213953	3231
YER035W	NA	1.04794	0.248	0.341835	NA	0.233064	0.052912	0.0378769	NA	1.75737	NA	0	0.00694444	0	0	1	0	0.488584	0.317973	0.0416667	438
YER036C	1.1712	NA	1.407	1.47162	0.0183567	NA	0.0577623	0.0686284	439.685	0.904254	0.0012	0	0.00164204	0.00164204	0	1	1	0.409165	0.480236	0.0213465	1833
YER037W	NA	NA	0.102	NA	NA	NA	0.0517274	NA	96.7608	0.898752	NA	0.003125	0	0.00625	1	0	1	0.375776	0.368256	0.046875	966
YER038C	NA	NA	0.145	0.212869	NA	NA	0.0787667	0.105022	22.7944	0.309002	NA	0	0.00647948	0.00431965	0	1	1	0.34767	0.355056	0.0259179	1395
YER039C	NA	NA	0.026	0.160719	NA	NA	0.0323901	0.130782	NA	0.00583658	NA	0	0	0	0	0	0	0.434667	0.339947	0.0362903	750
YER040W	0.265333	0.156703	0.365	0.297874	0.116888	0.181254	0.161197	0.135911	36.155	0.546961	0.002	0.00274348	0.00274348	0.00274348	1	1	1	0.405837	0.307009	0.0274348	2193
YER041W	NA	0.188413	0.139	0.140929	NA	0.146759	0.0900191	0.128361	61.1607	0.138206	NA	0.00131926	0.00131926	0.00263852	1	1	1	0.378509	0.330057	0.0422164	2280
YER042W	0.198933	0.468922	0.11	NA	0.0232834	0.0217431	NA	NA	NA	1.46009	0.0011	0	0.00546448	0	0	1	0	0.363964	0.366987	0.0327869	555
YER043C	2.65573	NA	NA	NA	0.0117264	NA	NA	NA	1791.78	1.32515	0.0014	0	0.00223214	0.00446429	0	1	1	0.434074	0.5614	0.0267857	1350
YER044C	0.298667	0.210832	NA	3.06634	0.0364048	0.0188643	NA	0.0666488	182.672	1.26542	0.0005	0	0	0	0	0	0	0.391499	0.466118	0.0204082	447
YER044C-A	NA	NA	NA	NA	NA	NA	NA	NA	NA	NA	NA	0.004914	0.00737101	0	1	1	0	0.347188	0.320495	0.046683	1227
YER045C	0.130133	0.153075	0.375	NA	0.126256	0.104894	0.101933	NA	NA	0.465776	NA	0	0	0.00409836	0	0	1	0.410884	0.335217	0.0307377	1470
YER046W	0.2	0.182096	0.032	NA	0.0968083	0.0699181	NA	NA	NA	0.464855	NA	0	0	0.00704225	0	0	1	0.412037	0.340373	0.0774648	432
YER047C	NA	0.0873781	0.192	NA	NA	0.119357	0.121605	NA	247.37	0.661806	0.0016	0.00223214	0	0.00223214	1	0	1	0.400148	0.330286	0.0524554	2694
YER048C	0.4816	0.3772	0.499	0.659599	0.0168567	0.0188626	0.0714585	0.0410146	1619.24	1.45717	0.0013	0	0.0025641	0.00512821	0	1	1	0.403061	0.423177	0.025641	1176
YER048W-A	1.31573	0.685462	0.201	1.07069	0.121605	0.0719454	0.0237379	0.0647801	NA	NA	0.0017	0	0	0	0	0	0	0.361404	0.443183	0.0215054	285
YER049W	0.7056	0.504308	0.48	1.66638	0.0332126	0.0271531	0.0471529	0.154033	1400.33	0.861763	0.0013	0	0.00466563	0.00466563	0	1	1	0.394315	0.425872	0.0404355	1935
YER050C	1.07307	0.72586	0.282	0.889732	0.102385	0.0874794	0.0441495	0.0855737	10.3711	1.50346	0.0033	0	0	0	0	0	0	0.388489	0.341886	0.0729927	417
YER051W	0.108	0.137695	0.06	0.305545	0.0765063	0.0708552	0.0412588	0.147478	28.1932	0.431441	0.0029	0.00407332	0.00610998	0.00203666	1	1	1	0.373901	0.34409	0.0305499	1479
YER052C	1.20907	0.669925	2.373	0.658273	0.0394282	0.0441679	0.0912036	0.039836	1123.51	0.983161	0.0007	0	0	0.00190114	0	0	1	0.392677	0.411158	0.0380228	1584
YER053C	0.178667	0.0777346	0.435	NA	0.100456	0.0631402	0.0545785	NA	966.164	0.806843	0.0011	0	0.0100334	0	0	1	0	0.395349	0.363369	0.0267559	903
YER054C	NA	NA	0.079	NA	NA	NA	0.0778817	NA	98.7379	0.391304	NA	0.00182815	0.00365631	0	1	1	0	0.387978	0.351599	0.0329068	1647
YER055C	1.41387	NA	0.974	8.40576	0.0186681	NA	0.0393834	0.126027	398.893	0.80041	0.0007	0	0.00675676	0	0	1	0	0.408277	0.38863	0.0574324	894
YER056C	1.96213	0.821431	NA	14.9678	0.0410632	0.0386316	NA	0.495105	16.5046	1.02822	0.013	0	0.0018797	0.0018797	0	1	1	0.413233	0.388243	0.0263158	1602
YER056C-A	3.7408	NA	2.993	3.57367	0.0296851	NA	0.0210045	0.0353647	NA	NA	NA	0	0	0	0	0	0	0.423497	0.590358	0.1	366
YER057C	0.324	NA	0.124	0.44601	0.00988939	NA	0.00445181	0.0187845	1484.75	1.60006	0.0013	0	0.0234375	0	0	1	0	0.433333	0.47737	0.015625	390
YER058W	0.118933	0.162957	0.212	0.99932	0.107298	0.116648	NA	0.105022	50.3044	2.01464	0.0016	0.00943396	0.00943396	0	1	1	0	0.425926	0.28906	0.0471698	324
YER059W	0.2616	0.171365	0.115	0.381538	0.127417	0.0780112	0.0400663	0.117483	165.735	0.841535	0.0021	0.00238663	0.00238663	0.00238663	1	1	1	0.39034	0.320225	0.0286396	1263
YER060W	NA	0.0362744	0.291	0.152408	NA	0.0196381	0.108304	0.0672958	NA	0.367981	NA	0	0	0	0	0	0	0.41966	0.35631	0.0322581	1587
YER060W-A	NA	NA	0.032	0.138907	NA	NA	NA	0.0787667	NA	NA	NA	0	0.00189036	0.00378072	0	1	1	0.419962	0.358966	0.0283554	1593
YER061C	NA	0.0912122	0.135	1.12712	NA	0.0608681	0.074532	0.150684	190.683	0.52068	0.0017	0.00226757	0	0.00226757	1	0	1	0.417607	0.329623	0.0408163	1329
YER062C	0.0981333	0.145433	0.288	1.86092	0.0130931	0.0199098	0.0270761	0.0597541	839.025	1.33984	0.001	0	0	0.00401606	0	0	1	0.444887	0.482308	0.0240964	753
YER063W	0.3464	0.29444	0.336	1.70714	0.0301631	0.0284096	0.0422651	0.130782	NA	1.47719	0.0011	0.00460829	0.00460829	0.00460829	1	1	1	0.417047	0.417424	0.0230415	657
YER065C	NA	NA	0.125	0.666772	NA	NA	0.0666488	0.141459	135.957	0.113117	0.0112	0	0.00539568	0.00539568	0	1	1	0.440263	0.441445	0.0233813	1674
YER067W	0.44	0.187997	0.791	NA	0.119097	0.0861006	0.0554518	NA	2086.97	1.33978	0.0015	0	0	0	0	0	0	0.388889	0.397377	0.01875	486
YER068W	0.8312	0.3158	0.816	0.261286	0.11457	0.0888609	0.203867	0.0613405	227.257	1.16315	0.0013	0	0.0102389	0.00170648	0	1	1	0.403061	0.36119	0.0307167	1764
YER069W	0.215733	0.0775726	1.244	0.790381	0.0380015	0.0723639	0.066014	0.0517274	NA	0.469787	0.0003	0	0.00232019	0.00116009	0	1	1	0.402392	0.396961	0.037123	2592
YER070W	1.7072	1.10403	1.93	1.02727	0.0758367	0.0718862	0.110023	0.141459	623.538	0.737161	0.003	0	0.00225479	0.00225479	0	1	1	0.408324	0.449494	0.0405862	2667
YER072W	1.11413	NA	0.795	5.03218	0.0303879	NA	0.039836	0.121605	NA	1.52964	0.0012	0	0.0078125	0	0	1	0	0.417949	0.341361	0.0625	390
YER073W	2.6768	NA	0.884	2.32459	0.0390066	NA	0.100456	0.288811	NA	0.720782	0.0009	0	0.00192678	0.00192678	0	1	1	0.433141	0.421828	0.0366089	1563
YER074W	4.87573	NA	NA	3.07557	0.0265777	NA	NA	0.0230281	NA	NA	NA	0	0	0.00746269	0	0	1	0.441176	0.649859	0.0522388	408
YER074W-A	0.630667	0.52542	0.436	NA	0.0462098	0.0318692	0.0374674	NA	NA	NA	NA	0	0	0	0	0	0	0.368217	0.344393	0.107143	258
YER075C	0.418933	0.183116	0.483	0.188347	0.100895	0.0703319	0.161197	0.154033	7.62858	0.432442	NA	0.00107875	0.0021575	0.0021575	1	1	1	0.380337	0.332137	0.03452	2787
YER078C	0.188267	0.129796	0.174	0.220379	0.0337462	0.034793	0.0502281	0.0624457	143.85	0.526684	0.0015	0	0.00392157	0.00392157	0	1	1	0.391927	0.370902	0.0411765	1536
YER080W	0.286933	0.231687	0.284	0.166529	0.0241683	0.021695	0.0554518	0.0186832	2430.06	0.805112	0.0013	0	0.00159744	0.00319489	0	1	1	0.372611	0.410536	0.0303514	1884
YER081W	0.7528	0.330424	0.462	0.601964	0.0301893	0.111428	0.0374674	0.0131278	3385.62	0.312217	0.0007	0	0.00213675	0	0	1	0	0.390071	0.456879	0.0299145	1410
YER082C	0.609333	0.523682	0.445	0.436688	0.0543219	0.0650229	0.103455	0.0666488	327.536	0.94491	0.0014	0	0.00542495	0	0	1	0	0.405405	0.384926	0.0433996	1665
YER083C	0.667467	0.307816	0.523	0.961204	0.039183	0.0268302	0.0679556	0.0825175	NA	1.08119	0.0013	0	0.00704225	0	0	1	0	0.460373	0.328151	0.0528169	858
YER086W	0.639733	0.380479	NA	1.73093	0.0144768	0.0144384	NA	0.0737391	326.018	0.816103	0.0014	0	0.00521739	0.00173913	0	1	1	0.411323	0.43592	0.0486957	1731
YER087C-B	1.71387	NA	1.448	2.09993	0.0397903	NA	0.0613405	0.106638	NA	NA	0.0011	0	0	0	0	0	0	0.39759	0.392477	0.0123457	249
YER087W	0.141333	0.152236	0.111	0.151503	0.0716802	0.0805228	0.0729629	0.0729629	697.885	0.815253	0.0019	0.00173913	0.00173913	0	1	1	0	0.384749	0.328941	0.0347826	1731
YER088C	0.534933	0.353275	1.681	0.10323	0.0276816	0.0651264	0.138629	0.0389409	16.6873	0.747631	0.0039	0.00149477	0.00298954	0	1	1	0	0.453552	0.355653	0.0328849	2013
YER089C	0.533867	0.265632	0.229	0.498641	0.0356557	0.0550103	0.0635915	0.0647801	331.962	0.616489	0.0014	0	0.00215983	0.0107991	0	1	1	0.486022	0.357854	0.0259179	1395
YER090W	0.541333	0.371931	0.486	0.443685	0.0137638	0.0174543	0.033007	0.0236569	736.401	1.37665	0.0011	0	0.00395257	0.00790514	0	1	1	0.396325	0.405763	0.0434783	1524
YER091C	1.35813	NA	NA	NA	0.0114211	NA	NA	NA	7987.66	1.13418	0.0015	0	0.00522193	0.00261097	0	1	1	0.417101	0.587768	0.037859	2304
YER092W	0.549333	0.512466	0.102	1.59297	0.116105	0.0909716	0.0222163	0.100456	148.624	1.31939	0.0018	0.00806452	0.00806452	0	1	1	0	0.391534	0.332289	0.0725806	378
YER093C	0.3448	0.230195	0.183	0.104498	0.139186	0.107469	0.0976264	0.0502281	15.2859	0.279967	NA	0.00069979	0.00279916	0.00419874	1	1	1	0.373631	0.322663	0.0391882	4293
YER093C-A	NA	0.198872	0.076	NA	NA	0.107345	NA	NA	NA	NA	NA	0.00735294	0.00735294	0	1	1	0	0.442029	0.311283	0.0735294	414
YER094C	0.862933	NA	0.867	1.61488	0.0295964	NA	0.0545785	0.0509667	128.448	1.15343	0.0013	0	0	0.00980392	0	0	1	0.466019	0.358319	0.0245098	618
YER095W	0.648	0.428478	0.233	0.101886	0.101337	0.108353	0.0686284	0.0350074	15.43	1.09007	0.0034	0	0	0.00250627	0	0	1	0.467165	0.373322	0.047619	1203
YER096W	NA	NA	0.019	NA	NA	NA	0.0666488	NA	NA	0.362007	NA	0.00195695	0.00391389	0	1	1	0	0.403509	0.346694	0.0332681	1539
YER098W	NA	NA	0.105	NA	NA	NA	0.07617	NA	34.8386	0.30866	NA	0.00132802	0.00664011	0.00132802	1	1	1	0.368212	0.339359	0.0239044	2265
YER099C	0.448533	0.369494	0.23	0.57586	0.0552309	0.0429692	0.0433217	0.111798	NA	1.24632	0.0011	0.00315457	0.00630915	0.00315457	1	1	1	0.410658	0.330084	0.0662461	957
YER100W	0.4032	0.347217	0.402	0.304587	0.060169	0.0468524	0.0577623	0.0391609	79.1172	1.99831	0.0083	0	0.00803213	0	0	1	0	0.399734	0.369785	0.0401606	753
YER101C	0.109867	0.0960579	0.105	0.0339573	0.0797638	0.0715321	0.0707293	0.0234171	332.986	1.12376	0.0011	0	0	0.002331	0	0	1	0.386698	0.35283	0.030303	1293
YER102W	4.43013	NA	0.97	1.88128	0.0170936	NA	0.0117284	0.0382954	NA	NA	NA	0	0	0	0	0	0	0.427861	0.579548	0.0703518	603
YER103W	0.104533	0.224799	0.192	NA	0.0695931	0.0837476	0.07617	NA	2723.2	1.07349	NA	0	0.00936037	0.00156006	0	1	1	0.428201	0.415476	0.0327613	1929
YER104W	NA	0.152994	0.039	NA	NA	0.125945	0.0653912	NA	NA	1.39048	NA	0.00483092	0	0	1	0	0	0.405104	0.316231	0.0628019	627
YER105C	0.559733	0.255454	0.345	0.0706675	0.0569554	0.0453872	0.0805985	0.0122033	190.357	0.402656	0.0011	0	0.00719424	0.000719424	0	1	1	0.369732	0.340842	0.0431655	4176
YER106W	NA	NA	NA	NA	NA	NA	NA	NA	NA	1.09091	NA	0.00664452	0	0	1	0	0	0.333333	0.327839	0.0265781	909
YER107C	0.570667	0.505236	0.247	0.77007	0.0531555	0.0481986	0.0502281	0.182407	347.135	0.953701	0.0011	0	0.00274725	0.00549451	0	1	1	0.417122	0.308263	0.0302198	1098
YER109C	0.239467	0.136901	0.157	0.35801	0.12557	0.0849171	0.0924196	0.203867	NA	NA	NA	0	0.00877193	0.00125313	0	1	1	0.415833	0.322797	0.0162907	2400
YER110C	0.7336	0.401476	NA	0.371764	0.0169681	0.0167889	NA	0.0174596	3045.19	0.91995	0.0012	0	0.00269784	0.00179856	0	1	1	0.398863	0.474983	0.0368705	3342
YER111C	NA	0.094953	0.157	0.0586707	NA	0.125546	0.141459	0.026456	NA	0.35772	0.002	0.000915751	0.00641026	0.0018315	1	1	1	0.345521	0.353482	0.0265568	3282
YER112W	0.762933	0.321151	0.207	2.2184	0.0854682	0.0643499	0.0259606	0.198042	NA	1.61857	0.0011	0	0	0.00537634	0	0	1	0.347518	0.386832	0.0268817	564
YER113C	0.3312	0.219159	0.239	0.331827	0.0701566	0.0577293	0.0693147	0.0962704	113.08	0.376955	0.0013	0.00141844	0.00141844	0.00141844	1	1	1	0.375295	0.305815	0.0382979	2121
YER114C	0.277333	0.223161	0.238	0.0880963	0.0603787	0.0602537	0.0962704	0.0302684	NA	0.693809	0.002	0	0.00288739	0.00288739	0	1	1	0.415946	0.345959	0.0288739	3123
YER115C	0.7792	0.434318	0.098	0.113189	0.118083	0.0974676	0.0505947	0.0572849	NA	0.178617	NA	0	0	0	0	0	0	0.418403	0.310748	0.0210526	576
YER116C	0.269067	0.101973	0.062	0.424117	0.0950819	0.098538	0.0545785	0.130782	NA	0.777259	NA	0	0.00732601	0	0	1	0	0.430303	0.334414	0.047619	825
YER117W	3.89093	NA	NA	3.14281	0.0201731	NA	NA	0.0254834	NA	NA	NA	0	0	0	0	0	0	0.442029	0.56611	0.0661765	414
YER118C	0.3872	0.307581	0.464	NA	0.0446903	0.056729	0.0796721	NA	NA	0.837455	NA	0.00273224	0.00273224	0.00273224	1	1	1	0.396739	0.351448	0.0409836	1104
YER119C	0.138133	0.128966	0.125	0.123429	0.0382743	0.0336603	0.0700149	0.0252973	NA	0.806368	NA	0.00223714	0	0	1	0	0	0.462509	0.314097	0.0536913	1347
YER120W	1.4408	NA	0.847	0.581919	0.0241011	NA	0.038085	0.0366745	NA	1.77026	0.0011	0	0.00823045	0	0	1	0	0.455782	0.417248	0.0411523	735
YER122C	0.8888	0.65028	0.824	0.985473	0.0340111	0.0380294	0.0737391	0.0753421	752.375	1.11707	0.0013	0	0.00406504	0	0	1	0	0.384615	0.379356	0.0182927	1482
YER123W	0.406933	0.208283	0.301	NA	0.0913237	0.0957233	0.0855737	NA	379.347	0.677172	NA	0	0.00382409	0.00382409	0	1	1	0.368889	0.334055	0.042065	1575
YER124C	1.47227	0.509617	0.728	1.80047	0.0907261	0.109777	0.088865	0.157533	1.04563	0.719947	NA	0.00174825	0	0.0034965	1	0	1	0.351916	0.338809	0.013986	1722
YER125W	0.668267	0.355145	NA	0.517098	0.0356008	0.0356992	NA	0.0336479	606.94	0.64791	0.0015	0	0.0049505	0.00371287	0	1	1	0.411111	0.382632	0.0470297	2430
YER126C	1.72907	0.99973	0.667	2.01604	0.0799478	0.0375953	0.0672958	0.0855737	465.942	1.44087	0.0038	0	0.00384615	0.00384615	0	1	1	0.400763	0.48046	0.0538462	786
YER127W	0.921867	0.708836	0.404	1.07041	0.120968	0.0750339	0.0686284	0.256721	NA	0.924509	0.0011	0	0.00842697	0.00842697	0	1	1	0.420857	0.389722	0.0421348	1074
YER129W	NA	0.120319	0.337	0.548786	NA	0.117253	0.117483	0.147478	127.839	0.216778	0.0002	0.00262927	0.00613497	0.00438212	1	1	1	0.38991	0.298199	0.0385627	3429
YER131W	5.51547	NA	1.012	4.24941	0.0255303	NA	0.0228761	0.099021	NA	1.3424	0.001	0	0.0169492	0	0	1	0	0.438889	0.582885	0.0847458	360
YER132C	0.367733	0.300504	0.472	NA	0.150684	0.100102	0.173287	NA	NA	0.160879	0.0012	0.00171233	0.00456621	0.00171233	1	1	1	0.392626	0.323357	0.0428082	5262
YER133W	0.901333	NA	0.719	1.53204	0.0353647	NA	0.0450096	0.0592433	NA	1.1435	0.0007	0	0	0.00321543	0	0	1	0.357827	0.386184	0.0482315	939
YER136W	0.5088	0.349573	0.584	0.338013	0.0319129	0.0217967	0.0525112	0.0191477	2583.38	1.11281	0.001	0	0.00444444	0.00444444	0	1	1	0.378319	0.427815	0.0244444	1356
YER139C	0.112533	0.108925	0.043	0.0458717	0.0964043	0.0735283	0.0427869	0.0203269	2000.56	1.24231	0.002	0	0.00444444	0	0	1	0	0.365639	0.355454	0.0222222	681
YER141W	0.4872	0.316975	0.409	0.350292	0.0416555	0.0393453	0.0592433	0.0341452	137.078	NA	0.0004	0	0.00206186	0	0	1	0	0.409993	0.379849	0.0412371	1461
YER142C	0.0722667	0.119261	0.277	NA	0.0458128	0.0431262	0.0686284	NA	216.171	0.689532	NA	0	0	0.00338983	0	0	1	0.362514	0.348538	0.0271186	891
YER143W	0.133867	0.190889	0.266	0.123885	0.0934161	0.070894	0.0672958	0.0276154	385.682	1.56959	0.0019	0	0.00234192	0.00702576	0	1	1	0.422688	0.354556	0.0468384	1287
YER144C	NA	0.183264	0.212	0.369992	NA	0.0890394	0.0900191	0.121605	26.5075	0.331959	NA	0	0.00124378	0	0	1	0	0.398677	0.307424	0.0572139	2418
YER145C	0.532533	0.669395	0.516	2.63017	0.0342295	0.0244394	0.0641803	0.144406	14.96	0.927669	0.0023	0	0.00248139	0.00496278	0	1	1	0.450206	0.375638	0.0397022	1215
YER146W	0.681867	0.861127	0.247	1.51454	0.0277815	0.0338913	0.0160823	0.135911	NA	1.19131	0.0012	0	0	0.0217391	0	0	1	0.475177	0.363193	0.0543478	282
YER147C	0.3712	0.241265	0.138	0.176317	0.147478	0.0870339	0.100456	0.123776	42.2169	0.520301	0.0006	0.00160514	0.00481541	0.00321027	1	1	1	0.461867	0.290328	0.0272873	1875
YER148W	1.02773	NA	0.6	0.725143	0.0410389	NA	0.052912	0.0778817	85.9537	0.993798	0.0024	0	0	0	0	0	0	0.399723	0.381228	0.0502092	723
YER149C	0.221867	0.22404	0.176	0.399895	0.0851532	0.0608534	0.0700149	0.161197	548.978	0.560812	0.0012	0	0	0.0071599	0	0	1	0.401425	0.329343	0.0167064	1263
YER150W	0.131733	0.0874103	0.219	NA	0.0976264	0.0643783	0.0722028	NA	NA	1.19281	NA	0	0.00680272	0.00680272	0	1	1	0.465324	0.380006	0.0136054	447
YER151C	0.602667	0.378225	0.53	NA	0.0486761	0.0524764	0.0949517	NA	NA	0.713672	0.0011	0	0.00329308	0.00219539	0	1	1	0.398321	0.391614	0.0230516	2739
YER152C	0.424	0.380404	0.166	0.0983234	0.037427	0.0345621	0.0563534	0.0297488	14.0973	0.375964	0.0006	0.00452489	0.00452489	0.00904977	1	1	1	0.502252	0.311706	0.0475113	1332
YER153C	NA	NA	0.03	NA	NA	NA	NA	NA	NA	0.229155	NA	0.00790514	0.00395257	0	1	1	0	0.550327	0.234475	0.102767	765
YER154W	0.487733	0.371919	0.381	0.393184	0.0676241	0.0432162	0.074532	0.0729629	52.0616	0.426872	0.001	0	0.00997506	0	0	1	0	0.466501	0.349473	0.0399002	1209
YER155C	0.650933	0.385893	NA	0.0915582	0.042111	0.0468617	NA	0.0175037	718.37	0.255437	0.0017	0.000461681	0.000923361	0.00138504	1	1	1	0.36024	0.346544	0.0337027	6504
YER157W	0.2208	0.213662	0.192	0.221655	0.0803183	0.143181	0.0729629	0.0877401	NA	0.442537	0.0012	0	0.00375	0.00375	0	1	1	0.360349	0.387625	0.0425	2406
YER159C	2.25307	1.34457	0.578	2.26026	0.207529	0.164171	0.0729629	0.231049	327.305	1.46898	0.0017	0	0.0070922	0.0070922	0	1	1	0.435897	0.338526	0.0425532	429
YER161C	0.530933	0.23897	0.288	0.385287	0.179108	0.106595	0.0976264	0.101933	49.2692	0.870021	0.0024	0.0060241	0.00301205	0.00301205	1	1	1	0.41018	0.361501	0.0572289	1002
YER162C	NA	NA	0.143	0.149899	NA	NA	0.088865	0.088865	NA	0.772477	0.008	0.00265604	0.00664011	0.00265604	1	1	1	0.398675	0.346731	0.0531208	2265
YER164W	0.366933	0.202834	0.271	0.0625388	0.0589411	0.0760606	0.0855737	0.0137257	777.368	0.619415	NA	0.00204499	0.00340832	0.00613497	1	1	1	0.395961	0.383556	0.0518064	4407
YER165W	1.54533	NA	NA	0.771591	0.00979713	NA	NA	0.0166222	NA	1.1734	0.0012	0	0.0104167	0.00347222	0	1	1	0.416955	0.539214	0.0190972	1734
YER166W	0.3944	0.190389	NA	0.411037	0.047639	0.07615	NA	0.0686284	581.422	0.358403	0.0012	0.000636943	0.00191083	0.00127389	1	1	1	0.392282	0.373853	0.033758	4716
YER167W	0.794133	0.567267	0.666	NA	0.0755886	0.0971642	0.105022	NA	3.13261	0.399494	NA	0	0.00941176	0.00117647	0	1	1	0.403756	0.339825	0.0270588	2556
YER168C	0.3584	0.418174	0.187	0.532213	0.0610165	0.0750374	0.0498667	0.133298	789.581	0.744633	NA	0	0.00183486	0	0	1	0	0.379037	0.345885	0.0422018	1641
YER169W	0.394667	0.21455	0.385	0.543503	0.168649	0.11208	0.105022	0.203867	321.997	0.494501	0.0017	0.00251572	0.00125786	0.00251572	1	1	1	0.407361	0.324873	0.0301887	2391
YER170W	0.0629333	0.119112	0.105	0.343517	0.100311	0.110128	0.0545785	0.16906	NA	1.37667	0.0041	0.00446429	0.00446429	0.00446429	1	1	1	0.418879	0.286463	0.0669643	678
YER171W	0.4112	0.267687	0.331	0.588046	0.0702277	0.0631867	0.0714585	0.173287	NA	0.547766	0.0014	0.001287	0.002574	0.003861	1	1	1	0.370988	0.353269	0.045045	2337
YER172C	0.485333	0.278113	0.472	0.154936	0.0835117	0.0661989	0.123776	0.0474758	71.8976	0.367484	0.0015	0.0013876	0.00416281	0.00185014	1	1	1	0.37138	0.344199	0.0374653	6492
YER173W	0.216533	0.18351	0.11	0.321535	0.0965386	0.0782064	0.0707293	0.216608	NA	0.231387	NA	0	0.00455927	0.0106383	0	1	1	0.383333	0.303267	0.0471125	1980
YER174C	0.4792	0.496051	0.079	0.43134	0.0565834	0.0485695	0.0192008	0.0976264	NA	0.834338	0.0012	0	0	0	0	0	0	0.395918	0.36547	0.037037	735
YER175C	0.0928	0.0721821	0.592	0.482175	0.0237623	0.0609314	0.0647801	0.0563534	1106.54	0.885663	NA	0	0.0033557	0.0033557	0	1	1	0.404444	0.367697	0.0436242	900
YER176W	0.365333	0.301249	0.423	NA	0.0597026	0.0600586	0.115525	NA	266.689	0.666584	0.001	0	0.00357143	0.00267857	0	1	1	0.394831	0.360226	0.03125	3366
YER177W	2.58	NA	NA	4.39752	0.0185433	NA	NA	0.0447192	NA	1.37041	0.001	0	0.0037594	0.0075188	0	1	1	0.457711	0.487371	0.037594	804
YER178W	1.03733	NA	NA	NA	0.00655892	NA	NA	NA	683.354	0.840906	0.0013	0	0.00477327	0	0	1	0	0.452098	0.443624	0.0357995	1263
YER179W	NA	NA	0.02	0.0891306	NA	NA	NA	0.099021	NA	1.03955	NA	0	0	0	0	0	0	0.39801	0.354272	0.033033	1005
YER180C	0.784	0.264615	0.072	0.299845	0.234965	0.13406	0.0568153	0.157533	NA	0.00703934	NA	0	0	0	0	0	0	0.375622	0.342513	0.0413534	804
YER180C-A	NA	NA	0.074	NA	NA	NA	NA	NA	NA	NA	0.0021	0	0.0119048	0	0	1	0	0.410853	0.377691	0	258
YER183C	0.2808	0.346426	0.102	0.706681	0.0387883	0.0334454	0.0148744	0.128361	38.2611	0.840385	0.0012	0	0.0047619	0	0	1	0	0.40566	0.313845	0.047619	636
YER185W	NA	NA	0.017	NA	NA	NA	NA	NA	NA	0.312775	NA	0.00331126	0.013245	0	1	1	0	0.373904	0.323093	0.0430464	912
YER190W	NA	NA	0.002	NA	NA	NA	NA	NA	NA	NA	NA	0.00297619	0.00654762	0.00238095	1	1	1	0.45759	0.297103	0.0422619	5046
YFL001W	0.270133	0.345037	0.237	0.829538	0.0906075	0.0919213	0.0597541	0.231049	NA	0.605865	0.0014	0.00226757	0.00453515	0.00226757	1	1	1	0.387509	0.358149	0.0521542	1329
YFL002C	0.293867	0.227112	0.34	1.10636	0.0775332	0.0525119	0.0770164	0.231049	150.229	0.658149	0.0016	0	0.00495868	0	0	1	0	0.378913	0.355084	0.0347107	1821
YFL003C	NA	NA	0.029	NA	NA	NA	NA	NA	NA	0.173913	NA	0	0.00342075	0.00114025	0	1	1	0.355328	0.299674	0.0387685	2637
YFL004W	0.631467	NA	0.46	0.471681	0.0211197	NA	0.0729629	0.0491594	NA	0.729925	0.0011	0.00120919	0.00362757	0.00241838	1	1	1	0.372738	0.406549	0.0471584	2487
YFL005W	0.475467	0.453115	0.387	1.49581	0.0247376	0.0230778	0.0316506	0.0572849	901.826	1.5438	0.0012	0	0	0	0	0	0	0.405864	0.392601	0.0186916	648
YFL007W	0.393333	0.235034	0.434	NA	0.030616	0.0363216	0.0796721	NA	NA	0.338986	0.002	0.000466853	0.00233427	0.00326797	1	1	1	0.380597	0.356461	0.0378151	6432
YFL008W	0.5008	0.349189	0.298	0.146116	0.0914442	0.0801364	0.108304	0.037266	1352.94	0.563286	0.0013	0	0.00408497	0.00245098	0	1	1	0.358075	0.396587	0.0334967	3678
YFL009W	0.5416	0.340743	0.311	0.279502	0.0572849	0.0567265	0.0805985	0.0924196	18.5386	NA	0.0114	0.00385604	0.00385604	0	1	1	0	0.396581	0.341603	0.0411311	2340
YFL010C	0.2648	0.175744	0.317	NA	0.0103347	0.0131654	0.038085	NA	NA	2.32925	0.0015	0	0	0.00952381	0	0	1	0.5	0.35525	0.00952381	636
YFL010W-A	0.0213333	0.0268995	NA	NA	0.0146729	0.0191363	NA	NA	NA	NA	NA	0	0	0	0	0	0	0.424561	0.192474	0.0967742	285
YFL011W	NA	NA	NA	NA	NA	NA	NA	NA	NA	0.583333	NA	0	0.00183486	0.00183486	0	1	1	0.411335	0.375618	0.0366972	1641
YFL013C	0.322667	0.236324	0.33	0.0845327	0.0818356	0.0734115	0.103455	0.0279495	532.375	0.9027	0.0014	0.00144718	0	0.00723589	1	0	1	0.400673	0.36873	0.0361795	2079
YFL014W	0.00453333	NA	0.148	NA	NA	NA	0.037266	NA	NA	1.92071	0.0013	0	0.00925926	0.00925926	0	1	1	0.481818	0.617146	0	330
YFL016C	0.4704	0.998604	0.381	NA	0.0468976	0.0895868	0.0815467	NA	NA	0.803778	0.001	0.00196078	0.00196078	0.00980392	1	1	1	0.469401	0.387476	0.0333333	1536
YFL017C	0.590933	0.471632	0.268	1.10719	0.0497951	0.0458626	0.0453037	0.117483	NA	0.8956	0.0011	0.00632911	0	0	1	0	0	0.420833	0.370505	0.0379747	480
YFL017W-A	NA	0.817646	0.158	0.840422	NA	0.0670033	0.012118	0.115525	NA	NA	0.0013	0	0	0	0	0	0	0.41453	0.331607	0.0263158	234
YFL018C	0.579733	0.424462	1.071	NA	0.0129681	0.0100852	0.0430526	NA	1225.73	1.14253	0.0012	0	0.0060241	0.0060241	0	1	1	0.422667	0.453867	0.0281124	1500
YFL020C	NA	NA	NA	NA	NA	NA	NA	NA	NA	NA	NA	0	0	0	0	0	0	0.460705	0.528981	0.0330579	369
YFL021W	0.5712	0.16158	0.582	NA	0.127651	0.0529209	0.203867	NA	74.5469	0.668977	0.0041	0	0.00785855	0.00196464	0	1	1	0.460535	0.315127	0.0353635	1533
YFL022C	0.993067	NA	1.221	0.33625	0.0174728	NA	0.0700149	0.0273971	561.549	1.33073	NA	0	0.00199203	0.00796813	0	1	1	0.439153	0.446462	0.0318725	1512
YFL023W	0.385333	0.352919	0.237	0.692905	0.0758367	0.0781301	0.0962704	0.239016	922.393	0.959978	0.0015	0.00251572	0.00125786	0.00503145	1	1	1	0.402342	0.375747	0.0264151	2391
YFL024C	0.463733	0.236982	0.483	0.795645	0.123556	0.116936	0.150684	0.277259	199.07	0.388988	0.0014	0.00361011	0.00361011	0.00722022	1	1	1	0.380552	0.361796	0.0445247	2499
YFL025C	0.359467	0.188446	0.209	0.316526	0.0672958	0.0730205	0.0845301	0.121605	NA	0.435182	NA	0.00291829	0	0.00291829	1	0	1	0.369256	0.329684	0.0262646	3090
YFL026W	3.1664	NA	NA	2.41932	0.0373866	NA	NA	0.147478	1632.61	0.677461	NA	0	0.00697674	0.00232558	0	1	1	0.377315	0.343993	0.0348837	1296
YFL027C	0.664533	0.234274	0.053	0.168976	0.120757	0.0832943	0.0359144	0.0737391	117.186	0.391389	0.0015	0	0	0	0	0	0	0.375502	0.329562	0.0483871	1494
YFL028C	0.280267	0.216935	0.212	1.30956	0.0335016	0.0308978	0.0261565	0.103455	601.182	1.04737	0.0011	0	0.00347222	0	0	1	0	0.394253	0.365171	0.0347222	870
YFL029C	0.0749333	0.118152	0.123	0.263584	0.0580039	0.0675326	0.0465199	0.103455	242.527	0.751776	0.0007	0.0027248	0	0.0027248	1	0	1	0.414634	0.356355	0.0245232	1107
YFL030W	NA	NA	0.052	0.0596687	NA	NA	0.0427869	0.066014	260.213	0.167109	NA	0	0	0.00260417	0	0	1	0.467185	0.345191	0.0390625	1158
YFL031W	0.9344	NA	NA	6.19045	0.0112378	NA	NA	0.105022	NA	0.0142283	NA	0	0.0168776	0.0126582	0	1	1	0.471409	0.30711	0.0548523	717
YFL033C	NA	0.0863181	0.429	0.0778482	NA	0.145826	0.106638	0.0312228	19.673	NA	0.0021	0.00226116	0.00734878	0.00339175	1	1	1	0.408997	0.322898	0.0378745	5313
YFL034C-A	4.5024	NA	2.639	3.57116	0.103609	NA	0.0679556	0.231049	NA	NA	0.0012	0	0	0.00826446	0	0	1	0.387534	0.470731	0.0330579	369
YFL034C-B	0.3792	0.354421	0.721	0.622575	0.146234	0.0802642	0.121605	0.231049	NA	NA	0.002	0	0	0	0	0	0	0.407407	0.336036	0.034965	864
YFL036W	0.328	0.319037	0.434	NA	0.0985985	0.0906908	0.0936685	NA	NA	0.449157	0.0041	0	0.00296296	0.000740741	0	1	1	0.380178	0.37907	0.0459259	4056
YFL037W	0.751467	NA	NA	0.366296	0.0150881	NA	NA	0.0141459	219.141	0.983893	0.001	0	0.00657895	0.00438596	0	1	1	0.443231	0.423176	0.0307018	1374
YFL038C	0.805333	NA	0.831	0.887348	0.016771	NA	0.0316506	0.0184839	1660.76	1.35708	0.0011	0	0.00487805	0.00487805	0	1	1	0.457327	0.400093	0.0097561	621
YFL039C	1.5736	NA	NA	2.42552	0.0103563	NA	NA	0.0122898	349.409	1.27754	0.0011	0	0.0026738	0.00802139	0	1	1	0.437943	0.550876	0.0347594	1128
YFL041W	0.172	0.151911	0.208	1.0282	0.0420854	0.0712261	0.052912	0.157533	NA	0.827953	0.002	0	0.00483092	0.00161031	0	1	1	0.422686	0.348906	0.0338164	1869
YFL044C	0.0784	0.118178	0.086	0.200577	0.0325421	0.0437286	0.0563534	0.0296217	680.659	1.00446	0.0016	0	0.00333333	0.00333333	0	1	1	0.434879	0.405272	0.02	906
YFL045C	2.124	NA	0.33	1.91942	0.0204348	NA	0.00351851	0.0545785	813.321	1.34842	0.0011	0	0	0.00395257	0	0	1	0.39085	0.550667	0.0355731	765
YFL047W	0.2952	0.226344	0.359	0.20243	0.0583457	0.0609841	0.0877401	0.0587413	377.942	0.484876	0.0015	0	0.00280505	0.00140252	0	1	1	0.387413	0.346486	0.0392707	2145
YFL048C	0.230933	0.16715	0.243	0.674124	0.0282341	0.0387363	0.0410146	0.0592433	685.151	0.930527	0.0016	0	0	0.0045045	0	0	1	0.383408	0.395814	0.0405405	1338
YFL049W	0.2568	0.254749	0.16	0.45184	0.0936685	0.0982134	0.0693147	0.130782	151.802	0.753317	0.0014	0.00321543	0.00803859	0	1	1	0	0.379808	0.357015	0.0321543	1872
YFL050C	NA	NA	0.107	0.0535354	NA	NA	0.099021	0.0488132	NA	0.00295567	NA	0	0.00583431	0.00233372	0	1	1	0.397749	0.326366	0.0361727	2577
YFL053W	NA	NA	NA	NA	NA	NA	NA	NA	NA	0.52381	NA	0	0.00169492	0.00169492	0	1	1	0.463964	0.353296	0.0338983	1776
YFL055W	NA	NA	0.045	0.0229035	NA	NA	0.0672958	0.0320901	NA	0.178058	NA	0	0	0.00179533	0	0	1	0.426953	0.320333	0.0448833	1677
YFL056C	NA	NA	0.048	0.192597	NA	NA	0.0900191	0.103455	NA	NA	NA	0.00473934	0	0.00473934	1	0	1	0.4241	0.324637	0.0616114	639
YFL057C	10.9947	NA	0.045	NA	3.01368	NA	NA	NA	NA	NA	NA	0	0.00662252	0	0	1	0	0.424837	0.41651	0.0198675	459
YFL058W	NA	NA	NA	NA	NA	NA	NA	NA	NA	NA	NA	0	0.00294985	0	0	1	0	0.442815	0.53078	0.0324484	1023
YFL059W	0.0728	0.0745508	NA	NA	0.0309579	0.0288067	NA	NA	NA	NA	NA	0	0.00673401	0	0	1	0	0.469342	0.433169	0.043771	897
YFL060C	0.1008	0.104864	0.055	NA	0.0648407	0.0474308	NA	NA	NA	NA	NA	0.00904977	0.00452489	0.00904977	1	1	1	0.397608	0.33986	0.0452489	669
YFL062W	0.552	0.350321	NA	NA	0.0456318	0.036857	NA	NA	NA	NA	NA	0	0.00529101	0	0	1	0	0.381579	0.331613	0.0343915	1140
YFR001W	1.05947	0.702531	0.397	2.59389	0.0608558	0.0479752	0.0301368	0.239016	NA	1.58648	0.0012	0.00492611	0.00985222	0.00985222	1	1	1	0.370732	0.404271	0.0738916	615
YFR002W	0.6032	0.432667	0.368	NA	0.0821264	0.0716344	0.0796721	NA	850.112	0.577609	0.0011	0	0.00477327	0.00119332	0	1	1	0.360714	0.37388	0.0417661	2520
YFR003C	0.122667	0.145753	0.304	0.715671	0.0708016	0.0816954	0.055899	0.0582477	NA	1.54647	NA	0.00649351	0	0	1	0	0	0.42094	0.303205	0.0584416	468
YFR004W	0.7864	0.717722	0.956	1.6161	0.0582967	0.0584798	0.0618881	0.0778817	215.291	1.51536	0.0011	0	0.00983607	0.00327869	0	1	1	0.410423	0.412255	0.0327869	921
YFR005C	0.2192	0.206981	0.222	0.58086	0.0998771	0.0682259	0.055899	0.198042	NA	0.537803	0.0016	0	0.00223714	0	0	1	0	0.366741	0.328187	0.033557	1347
YFR007W	0.1136	0.139786	0.12	0.204532	0.0504474	0.0609863	0.0608024	0.0770164	365.163	0.775713	0.0011	0	0.0142045	0	0	1	0	0.387006	0.35594	0.03125	1062
YFR008W	NA	NA	0.065	0.113489	NA	NA	NA	0.0686284	NA	1.37085	0.0014	0	0.00454545	0	0	1	0	0.372372	0.370153	0.0409091	666
YFR009W	0.977067	0.730906	0.561	0.158032	0.0218452	0.0275302	0.0602737	0.0137529	1842.33	0.848884	0.0011	0	0	0.00266312	0	0	1	0.393537	0.443439	0.0386152	2259
YFR010W	0.536267	0.426908	0.278	0.185699	0.0479355	0.045844	0.0407734	0.0176373	1653.27	1.15516	0.0013	0	0	0	0	0	0	0.369333	0.406307	0.0381526	1500
YFR011C	0.438133	0.343029	0.159	1.32191	0.058841	0.0416309	0.0198042	0.16906	739.698	1.80093	0.0022	0	0.00591716	0.00591716	0	1	1	0.374269	0.437182	0.00591716	513
YFR013W	0.2168	0.187162	0.286	0.417459	0.0531963	0.0868626	0.0835117	0.130782	NA	0.512893	NA	0	0.00763359	0.00508906	0	1	1	0.387479	0.343115	0.0407125	2364
YFR014C	0.184533	0.185485	0.265	0.283283	0.059294	0.0657901	0.0686284	0.0825175	NA	0.76699	0.0013	0	0.00898876	0.00449438	0	1	1	0.40865	0.382202	0.0359551	1341
YFR015C	NA	NA	0.353	NA	NA	NA	0.0753421	NA	1157.73	0.668574	0.0001	0	0.00707214	0.00282885	0	1	1	0.424542	0.394251	0.0466761	2127
YFR016C	0.219467	0.138862	0.395	0.0537812	0.0355278	0.0466751	0.0796721	0.0116105	422.394	NA	0.0013	0	0.00568182	0.00243506	0	1	1	0.395462	0.384275	0.0186688	3702
YFR019W	0.2032	0.182936	0.419	0.0627576	0.0564452	0.0622304	0.123776	0.02539	171.657	NA	0.0017	0.000878349	0.00395257	0.00395257	1	1	1	0.387304	0.339242	0.0320597	6837
YFR021W	0.217333	0.204343	0.167	0.111727	0.137529	0.117984	0.0835117	0.0618881	126.034	0.756564	0.0012	0	0.00200401	0.00400802	0	1	1	0.431803	0.338361	0.0340681	1503
YFR022W	NA	NA	0.14	0.123215	NA	NA	0.0855737	0.0855737	NA	0.167795	NA	0.00136612	0.00546448	0	1	1	0	0.420527	0.313034	0.057377	2202
YFR023W	NA	NA	NA	NA	NA	NA	NA	NA	NA	0.483146	NA	0	0.00327869	0	0	1	0	0.326797	0.355838	0.0393443	1836
YFR024C-A	0.258933	0.302721	0.372	0.565588	0.0248173	0.0251445	0.0613405	0.0550117	NA	NA	0.0009	0	0.00218341	0.010917	0	1	1	0.442029	0.402618	0.0414847	1380
YFR025C	0.184267	0.172343	0.201	0.706544	0.0253436	0.0268607	0.0468343	0.0877401	750.7	0.627802	0.0012	0	0.00299401	0.00898204	0	1	1	0.424603	0.337607	0.0359281	1008
YFR026C	NA	0.0947935	0.026	0.13067	NA	0.127581	NA	0.210045	NA	0.0362595	NA	0	0	0	0	0	0	0.415686	0.312892	0.0238095	510
YFR027W	0.182667	0.102785	0.057	0.152933	0.29002	0.104812	0.0545785	0.182407	NA	1.16702	NA	0	0.00357143	0	0	1	0	0.41844	0.302664	0.0464286	846
YFR028C	0.585333	0.54005	0.268	0.800794	0.0772739	0.077734	0.0729629	0.216608	216.774	0.593339	0.0013	0.00181818	0.00363636	0.00181818	1	1	1	0.422705	0.339714	0.0418182	1656
YFR029W	0.203733	0.148262	0.257	0.199673	0.131278	0.091681	0.182407	0.154033	1.24944	0.457701	0.0027	0.00295421	0.00738552	0.00590842	1	1	1	0.44379	0.317794	0.0339734	2037
YFR030W	0.201333	0.192793	0.468	0.07659	0.0655149	0.0742554	0.0936685	0.0167023	470.407	0.449306	0.0015	0	0.00386847	0.000967118	0	1	1	0.396718	0.440936	0.0319149	3108
YFR031C	0.810667	0.36802	0.402	0.386722	0.0729629	0.0819743	0.119508	0.157533	318.575	0.34385	NA	0.00342173	0.00342173	0.00427716	1	1	1	0.365784	0.354582	0.0367836	3513
YFR031C-A	3.316	NA	1.391	4.70549	0.0144737	NA	0.00949517	0.0430526	NA	NA	NA	0	0	0	0	0	0	0.47451	0.585208	0.0711462	765
YFR032C-A	10.8208	NA	NA	2.06961	0.0616131	NA	NA	0.0257676	NA	NA	0.001	0	0	0	0	0	0	0.45	0.583704	0.0172414	180
YFR033C	0.146933	1.02295	1.425	2.68621	0.0744519	0.0847627	0.066014	0.103455	NA	0.845034	0.0008	0	0	0.00684932	0	0	1	0.463964	0.443194	0.0205479	444
YFR034C	1.2208	0.743422	0.144	0.778809	0.222877	0.0911089	0.0815467	0.203867	23.6054	0.997381	0.004	0.00643087	0.00321543	0.00643087	1	1	1	0.542066	0.278397	0.0418006	939
YFR036W	NA	0.182402	0.111	0.392154	NA	0.0799871	NA	0.173287	NA	1.67851	0.0029	0	0	0.00813008	0	0	1	0.482667	0.364002	0.0406504	375
YFR037C	0.877067	0.798086	1.283	0.66685	0.0373262	0.0461924	0.07617	0.106638	402.65	1.02503	0.0012	0	0.00719424	0.0197842	0	1	1	0.464755	0.368397	0.0305755	1674
YFR038W	0.196533	0.188412	0.293	0.500509	0.0742923	0.0856653	0.0778817	0.203867	237.336	0.427711	0.003	0.00352113	0.00117371	0.00117371	1	1	1	0.37861	0.365389	0.0352113	2562
YFR040W	0.4616	0.333733	0.653	0.628896	0.107799	0.0881882	0.111798	0.111798	282.591	0.480867	NA	0.001998	0.00699301	0.003996	1	1	1	0.364905	0.356118	0.028971	3009
YFR041C	0.141333	0.153152	0.057	0.980382	0.0341789	0.0335803	0.0165429	0.144406	168.08	0.933533	0.0015	0	0.00340136	0	0	1	0	0.356982	0.3707	0.0272109	888
YFR042W	0.2232	0.295859	0.087	0.205587	0.0563534	0.0535744	0.0305351	0.0737391	NA	0.834043	NA	0.0100503	0	0	1	0	0	0.358209	0.3219	0.040201	603
YFR043C	0.143467	0.191055	0.093	0.723689	0.0797638	0.0653567	NA	0.210045	214.893	1.19438	0.002	0	0	0.00423729	0	0	1	0.37535	0.336861	0.029661	714
YFR044C	0.704533	NA	0.593	0.306062	0.00710119	NA	0.0190425	0.0141459	NA	1.04282	0.0011	0	0	0.00416667	0	0	1	0.428769	0.445506	0.0208333	1446
YFR046C	0.0965333	0.102331	0.084	NA	0.0879628	0.0706906	0.0630134	NA	NA	0.575737	NA	0.00277778	0	0.00555556	1	0	1	0.402394	0.334684	0.0611111	1086
YFR047C	0.148	0.18244	0.18	0.457469	0.00863735	0.0125748	0.0334854	0.0285246	288.041	1.1404	0.0013	0	0.00340136	0.0136054	0	1	1	0.443694	0.381586	0.0238095	888
YFR048W	0.4736	0.330839	0.235	0.460943	0.0697331	0.0695507	0.0825175	0.192541	8.10023	0.490786	NA	0.00151286	0.00151286	0.00302572	1	1	1	0.39266	0.344599	0.0529501	1989
YFR049W	0.4304	0.280765	0.499	0.246788	0.0317085	0.0250304	0.0686284	0.0624457	NA	2.05711	0.0023	0	0	0	0	0	0	0.432796	0.327239	0.0491803	372
YFR050C	1.17947	0.8921	0.709	2.17066	0.0441495	0.0370517	0.0630134	0.101933	133.95	1.30434	0.0009	0	0.0113208	0	0	1	0	0.41573	0.349536	0.0301887	801
YFR051C	0.664267	0.651963	NA	0.484566	0.0322544	0.0382359	NA	0.0481352	405.213	0.920163	0.0009	0	0.00183486	0.00366972	0	1	1	0.454601	0.405995	0.0366972	1641
YFR052W	0.7736	0.70602	0.394	0.919635	0.0627851	0.0359814	0.0257676	0.0495105	1117.54	1.14994	0.0011	0.003663	0	0	1	0	0	0.372121	0.374395	0.025641	825
YFR053C	0.0261333	0.0230048	NA	NA	0.02001	0.0135283	NA	NA	17891	1.56073	0.001	0	0	0.00619835	0	0	1	0.424554	0.518036	0.0516529	1458
YGL001C	0.311467	0.35484	0.093	0.773577	0.0245797	0.0228361	0.00793983	0.0478033	1034.76	1.09294	0.001	0	0.00287356	0	0	1	0	0.39619	0.390549	0.0287356	1050
YGL002W	0.2184	0.178558	0.125	0.482542	0.0388971	0.0399497	0.0229519	0.0877401	NA	0.513771	0.0021	0	0	0	0	0	0	0.382488	0.373311	0.0325581	651
YGL003C	0.3672	0.264347	0.279	0.0795551	0.117682	0.103398	0.0912036	0.0471529	6.86755	0.492885	NA	0.00353982	0.00353982	0.00176991	1	1	1	0.422105	0.296685	0.0424779	1701
YGL004C	0.145067	0.158705	0.119	0.181051	0.0698033	0.0631771	0.0672958	0.0456018	270.115	0.989624	0.0021	0	0.00240385	0.00240385	0	1	1	0.391547	0.353314	0.03125	1254
YGL005C	0.259467	0.227018	0.292	0.893319	0.0781451	0.062538	0.115525	0.128361	196.157	0.656052	0.0012	0	0.00719424	0	0	1	0	0.352381	0.343421	0.0431655	840
YGL006W	0.1424	0.111447	0.324	0.765631	0.0424203	0.0583009	0.0666488	0.0787667	862.723	0.343524	0.0019	0	0.00853242	0.00255973	0	1	1	0.384725	0.377741	0.0401024	3522
YGL008C	2.25813	NA	NA	6.75562	0.0164565	NA	NA	0.024844	NA	0.889515	NA	0	0.00654308	0.00218103	0	1	1	0.424012	0.586799	0.0283533	2757
YGL009C	1.54667	NA	0.406	0.282979	0.0140912	NA	0.052912	0.0151342	24642.8	0.964373	0.0005	0.00128535	0.00128535	0.00257069	1	1	1	0.404274	0.463854	0.033419	2340
YGL011C	0.7928	NA	0.631	0.950386	0.0304412	NA	0.0491594	0.0351851	909.813	1.13336	0.0011	0	0.0119522	0	0	1	0	0.40448	0.388749	0.0318725	759
YGL012W	0.713333	0.297508	NA	3.89619	0.0131452	0.0188062	NA	0.0924196	267.396	0.7772	0.001	0	0.00211864	0.00211864	0	1	1	0.414909	0.400436	0.0381356	1422
YGL013C	0.7288	0.531439	0.369	0.289288	0.172425	0.0868653	0.108304	0.0679556	480.623	0.344485	0.001	0.000937207	0.00281162	0.00468604	1	1	1	0.379794	0.333154	0.027179	3207
YGL014W	0.7664	0.457794	0.839	0.37482	0.0501191	0.061062	0.141459	0.119508	137.563	0.405453	0.0012	0	0.00563698	0.0011274	0	1	1	0.390326	0.353579	0.0293123	2667
YGL016W	0.184533	0.0866286	0.24	0.212246	0.0247907	0.025988	0.066014	0.0402993	NA	0.415547	0.0013	0	0.00277778	0.00185185	0	1	1	0.357055	0.368434	0.0361111	3246
YGL017W	0.178933	0.176724	0.101	0.256418	0.0775332	0.0918474	0.0525112	0.198042	298.34	0.686116	0.0029	0.00398406	0.00398406	0.0059761	1	1	1	0.419974	0.319681	0.0338645	1512
YGL018C	0.147733	0.154929	0.117	0.359959	0.085258	0.0699489	NA	0.0787667	2216.32	1.51636	0.0008	0	0	0.00546448	0	0	1	0.41982	0.38533	0.0437158	555
YGL019W	0.4896	0.415039	0.418	0.709576	0.0295082	0.0266996	0.0582477	0.0686284	179.961	0.962525	0.001	0	0	0.00722022	0	0	1	0.458781	0.354974	0.0397112	837
YGL020C	0.541067	0.277158	0.189	1.12684	0.0407494	0.0369573	0.0234965	0.133298	291.225	1.2413	0.0014	0	0	0.0042735	0	0	1	0.394068	0.397437	0.017094	708
YGL021W	0.820533	0.325423	0.372	NA	0.0864273	0.0821782	0.0976264	NA	21.1248	0.62369	0.0106	0.00263505	0.00263505	0.00131752	1	1	1	0.366185	0.340414	0.030303	2283
YGL022W	0.587467	0.319288	NA	1.08244	0.0151045	0.0211499	NA	0.0577623	32.9227	0.462779	0.0014	0	0	0.0055788	0	0	1	0.45248	0.405791	0.0446304	2157
YGL023C	0.290133	0.269969	0.253	0.299502	0.0418315	0.065124	0.0707293	0.126027	NA	0.479972	0.0012	0	0.00315457	0.00315457	0	1	1	0.466457	0.32288	0.0347003	1908
YGL025C	0.306133	0.326781	0.232	0.403944	0.161197	0.200645	0.0924196	0.17773	223.426	1.05791	0.0017	0.00252525	0.00252525	0	1	1	0	0.468174	0.336641	0.0151515	1194
YGL026C	0.891467	NA	NA	NA	0.0115775	NA	NA	NA	2105.09	1.28426	0.0008	0	0.00141643	0.00283286	0	1	1	0.432674	0.451391	0.0368272	2124
YGL027C	0.122133	0.0571314	0.391	0.222352	0.0194213	0.018809	0.0722028	0.0309441	492.068	0.730282	0.0019	0	0	0.00240385	0	0	1	0.392486	0.361802	0.0276442	2502
YGL028C	1.86533	0.336813	7.364	0.674391	0.0970794	0.13111	0.495105	0.147478	NA	1.21794	0.0037	0	0.00739372	0.00184843	0	1	1	0.413751	0.427951	0.0166359	1629
YGL029W	NA	0.908874	0.805	3.41223	NA	0.230288	0.0866434	0.266595	NA	2.20496	0.0027	0	0	0.00840336	0	0	1	0.396694	0.487697	0.0672269	363
YGL030W	6.7752	NA	NA	11.2555	0.0275058	NA	NA	0.0427869	NA	1.70696	0.0011	0	0.00961538	0	0	1	0	0.418239	0.639001	0.0288462	318
YGL031C	3.56533	NA	0.503	4.56135	0.0139691	NA	0.00829123	0.053319	86.3311	NA	0.0012	0	0	0	0	0	0	0.416667	0.6394	0.0454545	468
YGL032C	1.78747	0.523678	0.021	0.378289	0.0793075	0.0596293	0.0297488	0.101933	NA	1.39864	NA	0	0	0	0	0	0	0.405303	0.313378	0.0116279	264
YGL033W	NA	NA	NA	NA	NA	NA	NA	NA	NA	0.80663	NA	0	0	0	0	0	0	0.3379	0.361158	0.0368664	657
YGL035C	0.4928	0.401779	0.433	0.669993	0.106148	0.0656124	0.130782	0.135911	NA	1.07334	0.0031	0	0.00596421	0	0	1	0	0.423762	0.327551	0.0377734	1515
YGL037C	0.230933	0.346744	1.268	NA	0.0297744	0.0404835	0.0572849	NA	1444.63	1.60186	0.0007	0	0.00465116	0.00465116	0	1	1	0.430108	0.446245	0.027907	651
YGL038C	0.654933	0.346002	0.332	0.148478	0.103455	0.0789263	0.0877401	0.0900191	375.522	0.756056	0.0031	0	0.00417537	0.00417537	0	1	1	0.390159	0.348688	0.0354906	1443
YGL039W	0.226933	0.308686	0.264	0.227186	0.044234	0.033589	0.0420089	0.110023	NA	0.864865	0.0003	0	0.00288184	0.00576369	0	1	1	0.398281	0.403499	0.0115274	1047
YGL040C	0.567467	0.547515	0.466	1.1837	0.0395858	0.0338209	0.0550117	0.105022	663.525	1.19604	0.0007	0	0.00293255	0.00879765	0	1	1	0.433431	0.378102	0.0615836	1029
YGL043W	0.596267	0.502441	0.274	0.860537	0.0437593	0.0358444	0.0502281	0.0855737	2187.59	1.33116	0.0012	0	0	0	0	0	0	0.402151	0.389373	0.012987	930
YGL044C	0.3936	0.250395	0.284	0.485728	0.133298	0.059855	0.100456	0.154033	226.443	1.79931	NA	0	0.00677966	0.00338983	0	1	1	0.413019	0.311159	0.0237288	891
YGL045W	NA	0.164303	0.079	0.155136	NA	0.0724654	0.0693147	0.0855737	NA	0.582583	NA	0.00554529	0.00184843	0	1	1	0	0.413751	0.336429	0.0480591	1629
YGL047W	0.088	0.21958	0.028	NA	0.0320308	0.0354029	0.026456	NA	151.495	1.1737	0.0011	0	0	0.00497512	0	0	1	0.425287	0.345296	0.0646766	609
YGL048C	0.753867	NA	0.888	1.00719	0.0238441	NA	0.0572849	0.0563534	830.717	1.04741	0.001	0	0.00247525	0.00247525	0	1	1	0.404762	0.412054	0.0594059	1218
YGL049C	0.188	0.144718	0.342	0.59105	0.0353466	0.040653	0.0778817	0.121605	509.449	0.886584	0.001	0	0.00657174	0.00328587	0	1	1	0.391985	0.395539	0.0284775	2745
YGL050W	0.431733	0.314568	0.401	0.959284	0.0708739	0.0414496	0.0825175	0.210045	490.086	1.10707	0.0013	0.00367647	0.00367647	0.00367647	1	1	1	0.395377	0.343007	0.0367647	822
YGL051W	NA	NA	NA	NA	NA	NA	NA	NA	NA	NA	NA	0.00429185	0.00429185	0	1	1	0	0.414184	0.274045	0.0472103	705
YGL053W	0.1112	0.0875444	0.11	NA	0.0895539	0.0616441	0.0370667	NA	NA	NA	0.0033	0	0	0.00423729	0	0	1	0.40056	0.327219	0.029661	714
YGL054C	1.3448	NA	0.163	1.68887	0.0318982	NA	0.0037671	0.0707293	NA	1.40448	NA	0	0	0	0	0	0	0.35012	0.432745	0.0218978	417
YGL055W	1.10507	0.615612	1.196	1.99675	0.0421366	0.0301558	0.0195253	0.0753421	41.6169	0.89592	0.0018	0	0.00785855	0.00589391	0	1	1	0.410959	0.521146	0.0392927	1533
YGL056C	0.782933	0.378665	1.272	NA	0.107967	0.0905141	0.247553	NA	NA	1.10669	0.0014	0	0.00190114	0	0	1	0	0.421717	0.328382	0.0323194	1584
YGL057C	0.155733	0.122339	0.043	0.473388	0.117086	0.0574646	0.035546	0.231049	94.4673	0.648618	0.003	0.0034965	0.00699301	0.0034965	1	1	1	0.375	0.312024	0.041958	864
YGL058W	0.705067	0.683008	0.233	0.251848	0.0956065	0.0573005	0.0541521	0.0296217	NA	1.11931	NA	0	0.00584795	0.0292398	0	1	1	0.416185	0.434101	0.0292398	519
YGL059W	0.257867	0.1335	0.174	0.134797	0.0850487	0.168454	0.0545785	0.0495105	78.5915	0.373206	NA	0.00204082	0.00408163	0.00204082	1	1	1	0.356369	0.33707	0.0428571	1476
YGL060W	0.315467	0.222988	0.137	0.206057	0.0682231	0.0535622	0.0686284	0.0845301	21.5363	0.569534	0.0012	0.0015625	0.003125	0.0015625	1	1	1	0.371236	0.359507	0.03125	1926
YGL061C	0.2992	0.206741	0.159	0.651745	0.100456	0.0619553	0.0653912	0.301368	486.279	0.929505	0.0017	0	0	0	0	0	0	0.375	0.352563	0.0487805	744
YGL062W	0.857867	0.395066	NA	0.295568	0.0189695	0.0295367	NA	0.0150357	212.736	NA	0.0011	0	0.000849618	0.00254885	0	1	1	0.434266	0.439436	0.046729	3537
YGL063W	NA	0.110301	0.056	0.155219	NA	0.0767236	0.0641803	0.256721	2.72345	0.237956	NA	0.00542005	0.00271003	0.00271003	1	1	1	0.509434	0.250314	0.0514905	1113
YGL064C	0.1888	0.141955	0.249	0.586167	0.132028	0.0910859	0.182407	0.256721	338.589	0.662478	0.0016	0.00178571	0.00892857	0.00178571	1	1	1	0.393832	0.338293	0.0517857	1686
YGL065C	0.376267	0.199989	0.219	0.347477	0.11126	0.0516861	0.0796721	0.0855737	231.749	0.809566	0.0013	0	0.00398406	0.00398406	0	1	1	0.36045	0.383015	0.0258964	1512
YGL066W	0.401867	0.234278	0.313	0.196386	0.123998	0.175184	0.119508	0.0936685	NA	1.00361	0.0024	0.00152439	0.00304878	0.00762195	1	1	1	0.417933	0.341101	0.0228659	1974
YGL067W	0.3104	0.314017	0.104	0.34443	0.026196	0.0243929	0.0348315	0.0647801	107.82	0.67599	0.0008	0	0	0.00261097	0	0	1	0.386147	0.364572	0.0313316	1155
YGL068W	0.617333	0.537703	0.289	0.883934	0.0652681	0.0422484	0.019918	0.126027	501.214	1.21163	0.0013	0	0	0	0	0	0	0.42906	0.437601	0.0362694	585
YGL070C	0.801333	0.763018	0.307	1.19249	0.0939224	0.0706526	0.0679556	0.135911	NA	1.77287	NA	0	0.00826446	0	0	1	0	0.395664	0.349767	0.0330579	369
YGL071W	0.757333	0.313372	0.472	0.59079	0.181928	0.120868	0.182407	0.150684	87.698	0.42042	NA	0.00435414	0.00290276	0.00435414	1	1	1	0.400868	0.337254	0.030479	2073
YGL073W	0.3136	0.226256	0.305	0.197132	0.0772739	0.0714134	0.108304	0.0582477	8.14725	0.489185	0.0011	0	0.00721154	0.00240385	0	1	1	0.396083	0.331413	0.0360577	2502
YGL075C	NA	NA	0.025	0.101826	NA	NA	0.0936685	0.0787667	NA	0.649123	0.0022	0.00259067	0.00259067	0	1	1	0	0.384021	0.315569	0.0492228	1164
YGL076C	4.5184	NA	NA	0.196169	0.0160265	NA	NA	0.0238195	NA	NA	0.0012	0	0	0.00411523	0	0	1	0.423129	0.615389	0.0493827	735
YGL077C	1.4456	0.26109	NA	1.89169	0.0305082	0.0364174	NA	0.147478	0.424375	0.705401	0.0058	0.00177936	0.00177936	0	1	1	0	0.410757	0.379441	0.0266904	1692
YGL078C	1.35573	0.815105	1.842	1.86078	0.0448639	0.034805	0.135911	0.173287	2310.21	1.1737	0.0014	0	0.00191571	0.00191571	0	1	1	0.388041	0.45872	0.032567	1572
YGL083W	0.1384	0.0932482	0.219	0.203858	0.0615037	0.0646582	0.111798	0.0936685	223.175	0.592674	0.0014	0	0.00249066	0.00124533	0	1	1	0.371014	0.356367	0.0361146	2415
YGL084C	0.2088	0.154578	0.268	0.746312	0.0373262	0.0488795	0.0700149	0.135911	74.5395	0.696025	NA	0.00178891	0.00178891	0.00178891	1	1	1	0.374332	0.372161	0.0518784	1683
YGL086W	0.4952	0.278629	0.26	0.812102	0.107799	0.0789338	0.0877401	0.135911	403.14	0.495056	NA	0	0.0013369	0	0	1	0	0.328	0.349708	0.0307487	2250
YGL087C	0.308	0.287582	0.23	0.806953	0.0317957	0.0206621	0.0287613	0.0481352	66.9641	1.73633	0.0011	0	0.00735294	0.00735294	0	1	1	0.410628	0.398782	0.0588235	414
YGL089C	NA	NA	NA	NA	NA	NA	NA	NA	NA	1.27642	NA	0	0.00840336	0	0	1	0	0.46832	0.452478	0.0336134	363
YGL090W	NA	NA	0.073	NA	NA	NA	0.108304	NA	36.3027	0.254049	NA	0.00238095	0.0047619	0.0047619	1	1	1	0.375197	0.330169	0.0333333	1266
YGL091C	0.293333	0.296572	0.141	NA	0.130536	0.0708029	0.0456018	NA	175.425	1.06259	0.0018	0.0030581	0.0030581	0.0030581	1	1	1	0.427558	0.330641	0.0336391	987
YGL092W	0.780267	0.560101	0.518	0.243091	0.0581988	0.0513909	0.0912036	0.052912	230.228	0.453088	0.0013	0	0.00531915	0.00151976	0	1	1	0.381133	0.352905	0.0303951	3954
YGL093W	0.435467	0.355524	0.122	0.109721	0.0658259	0.0914122	0.074532	0.052912	NA	0.48832	0.002	0.00327511	0.00218341	0.0010917	1	1	1	0.389252	0.331462	0.0382096	2754
YGL094C	0.8592	0.422329	0.264	0.45004	0.0976264	0.0645686	0.105022	0.133298	393.131	0.230196	0.0011	0.000897666	0.005386	0.005386	1	1	1	0.375149	0.335761	0.0385996	3348
YGL095C	0.290667	0.137432	0.19	0.28563	0.0823215	0.0512559	0.0488132	0.0618881	501.233	0.637112	0.0016	0	0	0	0	0	0	0.352941	0.364428	0.0295139	1734
YGL096W	NA	0.106633	0.292	NA	NA	0.139293	0.0877401	NA	NA	0.24127	NA	0	0.00363636	0	0	1	0	0.398315	0.302517	0.0436364	831
YGL097W	0.521067	0.418558	0.296	0.734075	0.0340278	0.0371612	0.0572849	0.0825175	604.149	1.04292	0.0011	0	0.004158	0.002079	0	1	1	0.441684	0.403736	0.043659	1449
YGL098W	0.121333	0.135013	0.168	NA	0.0837134	0.0589259	0.0770164	NA	386.233	1.15498	0.002	0	0	0.00409836	0	0	1	0.379404	0.354411	0.0368852	738
YGL099W	0.626133	0.550068	0.379	0.505999	0.0357846	0.0293355	0.0693147	0.101933	831.509	0.976715	0.0011	0	0.00312989	0	0	1	0	0.388976	0.406382	0.0375587	1923
YGL100W	0.311733	0.209126	0.211	1.15082	0.0334692	0.0221632	0.0362904	0.154033	184.819	0.808166	0.0012	0	0	0	0	0	0	0.412381	0.33683	0.0431034	1050
YGL103W	5.88853	NA	NA	NA	0.0268662	NA	NA	NA	452.226	1.32121	0.0011	0	0	0	0	0	0	0.444444	0.57036	0.0540541	450
YGL104C	NA	NA	0.063	0.0789825	NA	NA	0.0441495	0.0277259	NA	0.570427	NA	0.00206186	0.00206186	0	1	1	0	0.396304	0.341632	0.0412371	1461
YGL105W	1.38507	NA	1.096	0.885443	0.0174333	NA	0.0312228	0.0184348	836.118	1.19339	0.0011	0	0	0.00266667	0	0	1	0.422635	0.50769	0.024	1131
YGL106W	0.912	0.776984	0.974	0.92425	0.0409661	0.0293758	0.0481352	0.0310828	NA	1.80656	0.0012	0	0	0	0	0	0	0.468889	0.475315	0.0472973	450
YGL107C	0.7224	0.362977	0.228	0.741456	0.153013	0.107682	0.074532	0.187337	610.588	0.59899	NA	0.00155039	0.00465116	0.00465116	1	1	1	0.383308	0.351384	0.0403101	1941
YGL110C	0.276533	0.165142	0.262	0.15801	0.112342	0.0791059	0.110023	0.106638	NA	0.790151	0.0011	0.00160514	0.00160514	0.00160514	1	1	1	0.370133	0.359244	0.0529695	1875
YGL111W	0.914133	0.573285	0.305	0.652096	0.0621657	0.0395928	0.0647801	0.099021	1438.1	0.864074	0.0013	0	0.00649351	0.0021645	0	1	1	0.392241	0.346773	0.0238095	1392
YGL112C	0.332	0.294382	0.291	0.773706	0.0351316	0.0358511	0.0521163	0.141459	383.045	0.773838	0.0013	0	0.00582524	0.0038835	0	1	1	0.379755	0.370328	0.0330097	1551
YGL113W	NA	0.0781975	0.203	0.27781	NA	0.0843672	0.130782	0.247553	66.3224	0.228294	NA	0.00149925	0	0.0029985	1	0	1	0.37718	0.328535	0.0494753	2007
YGL115W	0.4576	0.420284	0.297	0.794373	0.0366357	0.0256231	0.0350074	0.0866434	NA	0.660505	0.001	0	0	0.00311526	0	0	1	0.388029	0.373818	0.046729	969
YGL116W	0.609333	0.281464	0.438	0.116656	0.180507	0.194259	0.108304	0.0866434	NA	0.864497	NA	0	0	0.00328407	0	0	1	0.40371	0.349199	0.045977	1833
YGL119W	0.3	0.19019	0.158	0.503514	0.0446041	0.0536312	0.0700149	0.123776	419.588	0.669195	0.0012	0.002	0.002	0.004	1	1	1	0.381142	0.351451	0.048	1506
YGL120C	0.873067	0.764305	0.931	0.462231	0.0397903	0.0341867	0.0825175	0.0545785	229.054	0.949796	0.0013	0.00130548	0.00261097	0.00130548	1	1	1	0.410156	0.404934	0.0548303	2304
YGL121C	NA	NA	0.012	NA	NA	NA	NA	NA	944.045	1.18337	NA	0	0.008	0.008	0	1	1	0.419948	0.371728	0.04	381
YGL122C	1.03973	0.746329	0.862	0.752023	0.0690386	0.0578082	0.0805985	0.117483	376.881	NA	0.0013	0	0.00381679	0	0	1	0	0.436629	0.361413	0.0171756	1578
YGL123W	4.04907	NA	NA	8.91666	0.0144406	NA	NA	0.0453037	390.949	1.35618	0.0011	0	0	0.00395257	0	0	1	0.458824	0.616114	0.0592885	765
YGL124C	0.137333	0.110979	0.087	0.346206	0.0703703	0.071246	0.0447192	0.165035	130.206	0.470998	0.0011	0	0.00311042	0.00155521	0	1	1	0.370543	0.327711	0.0404355	1935
YGL125W	NA	0.0831671	0.221	0.374559	NA	0.0741805	0.099021	0.0900191	330.885	0.603759	0.0012	0	0.00166945	0.00500835	0	1	1	0.459235	0.404032	0.0517529	1803
YGL126W	0.198133	0.202703	0.14	0.13328	0.0344849	0.0173061	0.0509667	0.0541521	NA	0.398822	NA	0.00263852	0.0105541	0	1	1	0	0.552931	0.27808	0.055409	1143
YGL127C	NA	0.593151	0.259	0.530343	NA	0.104753	0.0787667	0.126027	NA	1.02524	NA	0	0	0	0	0	0	0.463542	0.319355	0.015873	384
YGL128C	0.2304	0.138477	0.143	0.134173	0.178187	0.0696511	NA	0.117483	2.38918	0.865587	NA	0	0.0070922	0.0035461	0	1	1	0.415493	0.330622	0.0567376	852
YGL129C	0.345867	0.22665	0.178	0.556773	0.0844272	0.0461637	0.0700149	0.128361	313.719	0.791925	0.0021	0	0.00222717	0	0	1	0	0.371027	0.368702	0.0267261	1353
YGL130W	0.250933	0.206894	0.177	NA	0.0555852	0.0631741	0.0707293	NA	488.544	1.02711	0.0011	0.00218341	0.00218341	0.00218341	1	1	1	0.400725	0.34819	0.0414847	1380
YGL131C	NA	0.100718	0.157	NA	NA	0.0980046	0.103455	NA	7.70039	0.164384	NA	0.00285307	0.0021398	0.00142653	1	1	1	0.367047	0.315519	0.0363766	4212
YGL133W	0.443733	0.256703	0.344	NA	0.146234	0.127846	0.100456	NA	256.399	0.490003	0.0013	0.00158353	0.000791766	0.00316706	1	1	1	0.378129	0.355793	0.0364212	3795
YGL134W	0.325067	0.231207	0.159	NA	0.117086	0.0636779	0.0778817	NA	11.9746	0.261545	NA	0	0.00462963	0	0	1	0	0.390937	0.325194	0.0347222	1302
YGL135W	4.84293	NA	NA	NA	0.0153691	NA	NA	NA	NA	NA	NA	0	0	0	0	0	0	0.417431	0.6283	0.0462963	654
YGL136C	0.195467	0.163352	0.073	NA	0.0880746	0.071169	0.0456018	NA	22.5947	0.314286	NA	0.00626959	0.00940439	0.0031348	1	1	1	0.387331	0.324372	0.0501567	963
YGL137W	0.397067	0.351538	0.467	NA	0.0195033	0.0271594	0.0602737	NA	2335.89	0.850157	0.0011	0	0.00225225	0.00225225	0	1	1	0.404494	0.404784	0.0281532	2670
YGL139W	0.2032	0.10697	0.25	0.725682	0.0592433	0.0530632	0.0815467	0.154033	41.7665	0.496155	0.0023	0	0.00249688	0.00124844	0	1	1	0.386467	0.34078	0.0299625	2409
YGL141W	0.1944	0.185368	0.183	NA	0.0893231	0.0749126	0.0796721	NA	328.818	0.615051	0.0014	0	0	0.00220022	0	0	1	0.36663	0.354678	0.0451045	2733
YGL142C	0.206667	0.11555	0.219	0.489993	0.0561253	0.0436424	0.0700149	0.138629	395.639	0.393242	NA	0.00162602	0	0.00325203	1	0	1	0.373312	0.310823	0.0390244	1851
YGL143C	0.221333	0.222272	0.105	0.470997	0.0831112	0.0722472	0.0618881	0.147478	19.8685	0.556804	0.0008	0.00728155	0.00970874	0	1	1	0	0.414654	0.343232	0.0679612	1242
YGL144C	0.218667	0.183246	0.159	0.369549	0.119302	0.126727	0.0877401	0.223596	140.118	0.26916	0.0017	0.00292398	0.00438596	0.00438596	1	1	1	0.384354	0.331407	0.0380117	2058
YGL145W	0.264533	0.243906	0.351	0.488226	0.0884116	0.100687	0.100456	0.165035	243.915	0.741286	0.0013	0	0	0.00142857	0	0	1	0.344255	0.373485	0.0371429	2106
YGL147C	2.788	NA	NA	3.36228	0.0158724	NA	NA	0.0315067	1121	NA	0.0011	0	0	0	0	0	0	0.416667	0.61171	0.0526316	576
YGL148W	0.6912	NA	0.841	2.45841	0.0106295	NA	0.0444325	0.0714585	NA	1.07506	0.001	0	0.00266667	0.00266667	0	1	1	0.476569	0.462151	0.0426667	1131
YGL150C	0.439467	0.191094	0.451	0.187029	0.0477046	0.0505574	0.099021	0.0387233	198.59	0.350317	0.0017	0	0.000672043	0.000672043	0	1	1	0.386801	0.401273	0.0362903	4470
YGL151W	0.3536	0.259582	0.503	NA	0.0649622	0.0845905	0.126027	NA	NA	0.455954	0.0011	0.00265252	0.00265252	0.00176835	1	1	1	0.349515	0.356486	0.0335986	3399
YGL153W	0.2304	0.184546	0.16	0.154662	0.0404403	0.0446671	0.0474758	0.0653912	943.178	1.16085	0.0017	0	0.00588235	0.00294118	0	1	1	0.408382	0.380364	0.0235294	1026
YGL154C	0.0853333	0.0830585	0.097	0.230504	0.0415805	0.0376224	0.0577623	0.0753421	NA	0.325789	0.0009	0	0.00369004	0	0	1	0	0.388278	0.360792	0.0369004	819
YGL155W	0.259733	0.250346	0.218	0.399846	0.0528716	0.0608218	0.0453037	0.133298	12.1307	0.389576	NA	0	0.00533333	0	0	1	0	0.395225	0.306067	0.016	1131
YGL156W	NA	NA	0.042	NA	NA	NA	0.0481352	NA	1932.59	0.709027	NA	0	0.00369686	0.00184843	0	1	1	0.388069	0.382875	0.0341959	3252
YGL157W	0.336533	0.245719	0.33	NA	0.0172941	0.0145977	0.0438701	NA	4419.96	1.06762	0.0012	0	0.0115607	0	0	1	0	0.395594	0.415311	0.00867052	1044
YGL158W	NA	NA	0.032	NA	NA	NA	NA	NA	NA	0.0981595	NA	0	0.00195695	0.00782779	0	1	1	0.402209	0.350836	0.0176125	1539
YGL160W	0.130933	0.0642175	0.2	0.519489	0.0555406	0.0426304	0.0815467	0.099021	46.9358	0.537708	NA	0.00175747	0.00351494	0.00175747	1	1	1	0.363689	0.326623	0.0702988	1713
YGL161C	0.5504	0.421912	0.28	0.678596	0.0402524	0.0551576	0.0525112	0.0653912	94.2455	1.04615	0.0011	0	0.00970874	0.00970874	0	1	1	0.423365	0.342717	0.038835	933
YGL162W	0.584267	0.546804	1.683	0.196933	0.180038	0.132184	0.462098	0.123776	14.5419	0.532381	NA	0.0033557	0.0100671	0	1	1	0	0.424444	0.329376	0.057047	900
YGL163C	0.176533	0.136585	0.222	0.109577	0.110198	0.0877331	0.0877401	0.0577623	NA	0.45746	NA	0.00111483	0.00557414	0.00222965	1	1	1	0.406007	0.349379	0.0635452	2697
YGL164C	0.643733	0.297355	0.268	NA	0.119097	0.0990498	0.0845301	NA	578.113	1.08409	0.0012	0	0.0022779	0	0	1	0	0.385488	0.350361	0.0387244	1323
YGL166W	0.265333	0.330167	0.086	0.386981	0.111798	0.0833709	0.0545785	0.0936685	24.6387	0.861236	NA	0.00446429	0	0	1	0	0	0.473451	0.296293	0.0535714	678
YGL167C	0.605067	0.305491	0.679	1.20718	0.0350961	0.0414266	0.0924196	0.0924196	833.424	0.492089	0.0011	0.00105374	0.00316122	0	1	1	0	0.380652	0.381309	0.0347734	2853
YGL168W	NA	NA	NA	0.745593	NA	NA	NA	0.0679556	NA	NA	NA	0	0	0	0	0	0	0.324324	0.267066	0.00917431	333
YGL169W	0.1072	0.313219	0.231	0.54752	0.0400895	0.0614717	0.066014	0.173287	467.886	0.738113	0.0009	0.00235294	0.00470588	0.00235294	1	1	1	0.398126	0.315803	0.0658824	1281
YGL170C	NA	NA	NA	NA	NA	NA	NA	NA	NA	0.291667	NA	0	0	0	0	0	0	0.358293	0.359807	0.0242718	1242
YGL171W	0.7184	0.597681	0.501	0.740969	0.0666488	0.0686154	0.0924196	0.161197	1623.37	1.0259	0.0017	0.0017762	0.0053286	0.0017762	1	1	1	0.368142	0.383138	0.0515098	1695
YGL172W	0.7248	0.514954	0.259	0.28754	0.0524317	0.0424803	0.0679556	0.0700149	118.765	1.16512	0.0009	0	0.00849257	0.00424628	0	1	1	0.43129	0.337352	0.0169851	1419
YGL173C	0.570133	0.333236	0.744	0.66132	0.0235204	0.0262125	0.0722028	0.0288811	1754.67	0.628925	0.001	0.000654879	0.00392927	0.00196464	1	1	1	0.376281	0.398277	0.0327439	4587
YGL174W	0.216533	0.193022	0.096	0.0390442	0.101042	0.0829834	0.0805985	0.0203269	NA	1.08756	0.0018	0	0	0	0	0	0	0.400749	0.326153	0.0150943	801
YGL175C	NA	NA	0.03	NA	NA	NA	0.0835117	NA	48.0146	0.308568	NA	0	0.00581395	0.00290698	0	1	1	0.387283	0.339596	0.0261628	1038
YGL178W	0.769067	0.454345	1.192	0.0609312	0.138907	0.110365	0.364814	0.0134854	91.8649	0.439906	0.0039	0	0.002331	0.0011655	0	1	1	0.361628	0.355807	0.027972	2580
YGL179C	0.0832	0.109287	0.182	0.142219	0.0844272	0.0858071	0.0568153	0.0679556	NA	0.472884	NA	0	0	0.00178891	0	0	1	0.399287	0.305962	0.0286225	1683
YGL180W	0.0765333	NA	0.167	0.286842	0.0800401	NA	0.0924196	0.121605	603.831	0.392103	0.0003	0.00111607	0	0	1	0	0	0.371566	0.354183	0.0435268	2694
YGL181W	0.164533	0.226256	0.385	0.279683	0.062899	0.076877	0.0796721	0.0525112	512.469	1.40756	0.0017	0	0.00253165	0.00253165	0	1	1	0.442485	0.338975	0.0227848	1191
YGL183C	NA	NA	0.007	NA	NA	NA	NA	NA	NA	0.0555556	NA	0	0.00458716	0	0	1	0	0.343939	0.369474	0.0366972	660
YGL184C	0.0088	0.0705138	0.141	NA	0.0168362	0.0622835	NA	NA	2276.89	1.20647	NA	0	0.00431034	0.00431034	0	1	1	0.414163	0.339324	0.0387931	1398
YGL186C	0.686133	0.319191	0.52	0.838359	0.0562619	0.0688846	0.0737391	0.117483	NA	1.07497	NA	0	0	0.0017301	0	0	1	0.406322	0.332803	0.0242215	1740
YGL187C	0.928533	0.310878	0.129	0.62925	0.0546215	0.0300287	0.0271822	0.099021	677.897	1.72811	0.0022	0	0.012987	0	0	1	0	0.412393	0.413989	0.038961	468
YGL189C	4.59413	NA	NA	NA	0.0252421	NA	NA	NA	24.3345	NA	0.0011	0	0.00847458	0	0	1	0	0.441667	0.584829	0.0847458	360
YGL190C	0.5896	0.322397	0.414	0.635295	0.0826159	0.0716368	0.0815467	0.103455	800.547	0.687919	0.0013	0	0.00190476	0.00380952	0	1	1	0.355471	0.335931	0.0209524	1581
YGL191W	0.890933	0.512165	0.526	1.17636	0.0499746	0.0323467	0.0151012	0.0220047	NA	1.69689	0.0051	0	0	0.0078125	0	0	1	0.420513	0.424046	0.03125	390
YGL192W	NA	NA	NA	0.181108	NA	NA	NA	0.0825175	NA	0.0625	NA	0.00166945	0.00500835	0.0033389	1	1	1	0.396007	0.336697	0.0383973	1803
YGL194C	0.217333	0.158104	0.016	0.117387	0.139466	0.0878748	0.0653912	0.033007	NA	0.738645	0.0025	0.00221729	0.00221729	0.00443459	1	1	1	0.381898	0.321118	0.0421286	1359
YGL195W	0.683467	0.477967	NA	NA	0.0231822	0.0335476	NA	NA	2407.96	0.501059	0.0011	0.000374392	0.00374392	0.00112317	1	1	1	0.385958	0.401518	0.046799	8019
YGL196W	0.241333	0.232237	0.264	0.0763525	0.0505947	0.0476729	0.0641803	0.0205073	202.413	0.731663	0.0009	0	0.00468384	0	0	1	0	0.391608	0.337217	0.0374707	1287
YGL197W	0.305067	0.17858	0.265	0.0880622	0.0611241	0.0688951	0.101933	0.0210045	132.686	0.290505	0.0016	0.0013459	0.00201884	0.00336474	1	1	1	0.40121	0.327365	0.038358	4464
YGL198W	0.430133	0.53715	0.186	0.519035	0.035989	0.0369317	0.0357292	0.0949517	NA	0.920272	NA	0	0.0042735	0.0128205	0	1	1	0.495763	0.276108	0.025641	708
YGL200C	0.617867	NA	0.638	1.03404	0.0211068	NA	0.0300064	0.0339778	182.089	1.13742	0.0009	0	0	0	0	0	0	0.441176	0.409107	0.0346535	612
YGL201C	0.425867	0.21042	0.266	NA	0.0894383	0.0752124	0.0815467	NA	NA	0.650377	0.0013	0	0.0019685	0	0	1	0	0.400458	0.373088	0.0472441	3054
YGL202W	0.853333	NA	NA	NA	0.0183227	NA	NA	NA	2356.06	1.21057	0.0009	0	0.00200401	0.00601202	0	1	1	0.419162	0.414108	0.0260521	1503
YGL203C	0.322933	0.220858	0.389	0.471592	0.0676241	0.0903182	0.074532	0.0770164	361.413	0.93011	0.0029	0.00137363	0.00137363	0.0137363	1	1	1	0.395434	0.373985	0.0288462	2190
YGL205W	NA	NA	0.01	NA	NA	NA	NA	NA	NA	0.543478	NA	0	0.00401606	0.00267738	0	1	1	0.403204	0.377409	0.0348059	2247
YGL206C	0.412533	0.252791	NA	NA	0.0258541	0.0266268	NA	NA	3183.62	0.84488	0.0011	0	0.00242131	0.00363196	0	1	1	0.374043	0.446453	0.0375303	4962
YGL207W	0.653867	0.386972	0.7	NA	0.033599	0.0286639	0.074532	NA	634.959	0.882926	0.0008	0	0.00483559	0.00386847	0	1	1	0.371622	0.404758	0.0454545	3108
YGL208W	NA	0.101617	0.061	NA	NA	0.0594868	0.0700149	NA	NA	0.943227	0.001	0	0.00241546	0.00241546	0	1	1	0.451923	0.310408	0.0483092	1248
YGL209W	0.442667	0.198736	6.996	0.727351	0.172425	0.0663136	0.462098	0.173287	21.6359	1.13918	NA	0	0	0	0	0	0	0.444735	0.332268	0.0367454	1149
YGL210W	0.480267	0.303853	0.234	0.826175	0.0979021	0.0785801	0.052912	0.128361	570.94	1.18636	0.0011	0	0	0.00904977	0	0	1	0.418535	0.366301	0.040724	669
YGL211W	0.202667	0.197798	0.137	0.521682	0.0843245	0.0944173	0.0495105	0.161197	204.069	0.517583	0.0008	0	0.0111732	0	0	1	0	0.440741	0.340768	0.0391061	1080
YGL212W	NA	NA	0.066	NA	NA	NA	0.088865	NA	86.3745	1.59302	NA	0	0.00634921	0.0031746	0	1	1	0.45531	0.305303	0.0730159	951
YGL213C	0.3112	0.295849	0.257	0.529198	0.0475736	0.0419935	0.0608024	0.138629	114.313	1.18328	0.0011	0	0.00252525	0	0	1	0	0.386935	0.363105	0.030303	1194
YGL215W	0.9504	0.494865	1.141	NA	0.0440373	0.0373552	0.088865	NA	NA	0.173819	NA	0.00221729	0.00443459	0	1	1	0	0.378219	0.337432	0.0332594	1359
YGL216W	0.341333	0.247129	0.159	0.178239	0.119508	0.0815922	0.0936685	0.147478	30.6613	0.427768	0.0023	0.00124378	0.00870647	0.00248756	1	1	1	0.418941	0.323683	0.0435323	2418
YGL219C	0.456533	0.322395	0.38	0.156667	0.0922966	0.0830926	0.110023	0.0435942	9.12406	0.601174	0.0216	0.00436681	0.00218341	0.00436681	1	1	1	0.401449	0.322756	0.0371179	1380
YGL220W	1.1064	0.624041	0.588	2.20457	0.0407734	0.0222895	0.0568153	0.0737391	64.4885	1.14416	0.0012	0	0	0	0	0	0	0.435262	0.315914	0.0336134	363
YGL221C	0.2096	0.45109	0.225	0.567529	0.0222662	0.0159051	0.0368695	0.0417559	NA	1.07197	0.0012	0	0.0139373	0	0	1	0	0.449827	0.396285	0.0348432	867
YGL222C	0.169067	0.122174	0.018	0.047653	0.059294	0.0618379	0.0962704	0.0160823	NA	1.50327	0.0085	0	0.0114943	0	0	1	0	0.412879	0.329691	0.0402299	528
YGL223C	0.362667	0.267205	0.161	0.49807	0.0953435	0.086404	0.0456018	0.147478	167.062	0.723722	0.0015	0.00240385	0.00240385	0.00240385	1	1	1	0.364434	0.356901	0.0432692	1254
YGL224C	0.1928	0.209592	0.194	0.593444	0.0402993	0.0327247	0.0391609	0.0949517	417.342	0.600918	0.001	0	0.00358423	0.00358423	0	1	1	0.383155	0.355117	0.046595	843
YGL225W	1.1104	NA	NA	1.16096	0.0168158	NA	NA	0.0679556	4.5943	1.05068	0.0025	0	0	0	0	0	0	0.400394	0.441205	0.0357143	1014
YGL226C-A	1.09547	0.65953	NA	0.610336	0.0462098	0.0240581	NA	0.0366745	NA	NA	0.0019	0	0	0	0	0	0	0.375479	0.422214	0.0117647	261
YGL226W	0.181067	0.188791	0.049	1.66109	0.0880746	0.0836744	0.0353647	0.117483	NA	1.65529	NA	0	0.0163934	0	0	1	0	0.435484	0.257718	0.0655738	372
YGL227W	0.1528	0.0796015	0.201	0.122323	0.0880746	0.0978345	0.0877401	0.0338121	NA	0.531899	0.0014	0.00104493	0.00104493	0.00731452	1	1	1	0.37261	0.37583	0.0282132	2877
YGL228W	0.447467	0.237383	0.471	0.990115	0.0435394	0.091418	0.0770164	0.0835117	705.731	0.778516	0.0014	0.00173611	0	0.00347222	1	0	1	0.401961	0.395041	0.015625	1734
YGL229C	0.1384	0.0666646	0.183	0.0982693	0.0854682	0.067264	0.0825175	0.0613405	37.4241	0.194678	NA	0.00122399	0.00244798	0.00244798	1	1	1	0.360195	0.361364	0.0257038	2457
YGL231C	0.783733	0.521972	0.468	2.16906	0.0315785	0.0248225	0.0334854	0.123776	NA	1.22879	0.0013	0	0	0	0	0	0	0.376963	0.347861	0.021164	573
YGL232W	0.256267	0.254292	0.109	0.317161	0.0262954	0.0219453	0.00902535	0.0541521	1379.52	0.930438	0.0011	0	0.00347222	0	0	1	0	0.352874	0.377255	0.0173611	870
YGL233W	0.398667	0.278083	0.366	NA	0.0621657	0.0698861	0.0845301	NA	393.599	0.371245	0.0012	0.00110011	0.00110011	0	1	1	0	0.340651	0.37125	0.0451045	2733
YGL234W	0.910667	NA	1.681	0.422531	0.0231049	NA	0.0815467	0.0138907	NA	1.04338	0.0012	0	0.00499376	0.00374532	0	1	1	0.448319	0.41678	0.0362047	2409
YGL236C	0.2832	0.229068	0.138	0.490026	0.10392	0.100638	0.0722028	0.277259	34.2019	0.353331	0.0014	0.00299401	0.00149701	0.00598802	1	1	1	0.470149	0.355712	0.0494012	2010
YGL237C	0.285067	0.186735	0.175	0.161769	0.182407	0.0919851	0.0877401	0.0815467	58.8213	1.43454	0.0022	0.00757576	0.0113636	0.00378788	1	1	1	0.447368	0.290577	0.0416667	798
YGL238W	1.0232	0.509237	0.628	NA	0.0402524	0.0365937	0.0737391	NA	NA	0.483675	0.0012	0.00208551	0.00417101	0.00104275	1	1	1	0.346514	0.390789	0.0448384	2883
YGL240W	NA	NA	0.027	NA	NA	NA	0.066014	NA	88.75	0.716359	NA	0	0	0	0	0	0	0.431607	0.325794	0.0481928	753
YGL241W	0.443733	0.282614	0.175	0.164084	0.0713114	0.139873	0.0787667	0.0624457	NA	0.630778	0.0013	0.000997009	0.00299103	0.00398804	1	1	1	0.357546	0.343289	0.0348953	3015
YGL243W	0.2992	0.263183	0.117	0.75146	0.0535662	0.0604842	0.0417559	0.256721	NA	0.363636	0.0047	0	0.0100251	0.00501253	0	1	1	0.374065	0.324219	0.0551378	1203
YGL244W	0.501867	0.443152	0.464	0.283162	0.0361579	0.0563836	0.0835117	0.0509667	194.48	1.78936	0.0024	0	0.00718133	0.010772	0	1	1	0.394156	0.418681	0.0394973	1677
YGL245W	1.37653	NA	NA	0.611781	0.0076557	NA	NA	0.0122248	931.559	1.02369	0.0011	0	0.00282885	0.00141443	0	1	1	0.401504	0.525083	0.0452617	2127
YGL246C	0.2352	0.248183	0.351	0.670644	0.060169	0.0658681	0.066014	0.187337	NA	0.77054	0.001	0	0.00518135	0	0	1	0	0.365979	0.353661	0.0440415	1164
YGL247W	0.613867	0.35278	0.128	0.0909785	0.147478	0.0769211	0.0412588	0.0256721	NA	0.420861	NA	0.00510204	0.00510204	0.00510204	1	1	1	0.378788	0.292237	0.0561224	594
YGL248W	0.3496	0.225482	0.198	0.943282	0.0800401	0.0653127	0.0647801	0.0949517	83.7587	0.516701	NA	0	0	0.00543478	0	0	1	0.401802	0.331756	0.0298913	1110
YGL249W	NA	NA	0.015	0.0164651	NA	NA	NA	0.0133554	NA	0.352381	NA	0	0.00426743	0	0	1	0	0.34279	0.349481	0.029872	2115
YGL250W	NA	0.0705888	0.058	0.0973773	NA	0.0802266	NA	0.0572849	6.39121	1.73333	NA	0	0.00416667	0	0	1	0	0.406336	0.362682	0.0333333	726
YGL251C	NA	NA	0.072	0.0869348	NA	NA	0.0936685	0.0976264	NA	0.140152	NA	0.00168634	0.00337268	0.00084317	1	1	1	0.361392	0.324797	0.0370995	3564
YGL252C	0.365333	0.247916	0.442	0.43949	0.0540676	0.0342864	0.0778817	0.0618881	NA	0.736898	0.001	0.00170358	0.00681431	0.00170358	1	1	1	0.392756	0.342695	0.0596252	1767
YGL253W	2.26907	NA	4.336	3.21304	0.0155589	NA	0.055899	0.0353647	966.57	1.20573	0.0006	0	0	0.00412371	0	0	1	0.416838	0.574116	0.043299	1461
YGL254W	NA	0.123342	0.133	0.381653	NA	0.0705408	0.117483	0.154033	461.265	0.938431	0.0017	0	0	0.0033557	0	0	1	0.416667	0.308269	0.0436242	900
YGL255W	2.95013	0.269669	NA	0.742947	0.0218383	0.055539	NA	0.110023	9.69084	0.641634	NA	0	0.00266667	0	0	1	0	0.418214	0.388037	0.0293333	1131
YGL256W	0.5648	0.412551	NA	0.428709	0.051117	0.0467906	NA	0.17773	71.2108	0.219325	NA	0	0	0	0	0	0	0.417755	0.533014	0.0183727	1149
YGL257C	0.147733	0.0971643	0.126	0.407696	0.0443472	0.0492492	0.0362904	0.111798	NA	0.303749	NA	0.00179533	0.00179533	0.00179533	1	1	1	0.367919	0.328881	0.0287253	1677
YGL258W	NA	NA	NA	NA	NA	NA	NA	NA	NA	0.395833	NA	0	0.0097561	0	0	1	0	0.4219	0.449551	0.0292683	621
YGL263W	NA	0.0280989	NA	0.0818214	NA	0.0492328	NA	0.144406	NA	0.298658	NA	0.00263852	0.00263852	0	1	1	0	0.36133	0.31962	0.0263852	1143
YGR002C	0.285333	0.201888	0.162	0.235729	0.107132	0.0891054	0.07617	0.0805985	83.6472	0.753465	0.0017	0.00210526	0	0.00631579	1	0	1	0.389238	0.330454	0.0273684	1431
YGR003W	0.160533	0.12148	0.156	0.311154	0.0881867	0.0801512	0.108304	0.108304	91.9382	0.503916	0.0005	0.00269179	0.0013459	0.0013459	1	1	1	0.357047	0.325491	0.039031	2235
YGR004W	0.227467	0.142555	0.092	0.261618	0.0785881	0.0531753	0.0592433	0.203867	74.5422	0.656538	NA	0	0	0	0	0	0	0.37653	0.328747	0.0650759	1389
YGR005C	0.524533	0.418856	0.426	0.865495	0.046708	0.0480575	0.0787667	0.105022	1057.97	1.20878	0.0013	0	0	0.00250627	0	0	1	0.392352	0.415692	0.0275689	1203
YGR006W	NA	NA	0.065	0.301296	NA	NA	0.0825175	0.115525	277.594	0.709927	0.0011	0	0.004	0	0	1	0	0.402116	0.313094	0.036	756
YGR007W	0.585867	0.479787	0.237	1.22692	0.054881	0.0233266	0.0491594	0.147478	143.115	0.587668	0.0009	0	0.00310559	0.00310559	0	1	1	0.408436	0.352	0.0186335	972
YGR008C	0.276267	0.181121	0.857	NA	0.0674268	0.0460219	0.037266	NA	1683.71	2.49143	0.0031	0	0	0.0120482	0	0	1	0.423529	0.499625	0.0240964	255
YGR009C	0.409867	0.279759	0.355	0.365189	0.0609628	0.0593414	0.0805985	0.0845301	69.4017	1.16431	0.0015	0	0.00153846	0	0	1	0	0.40593	0.356305	0.02	1956
YGR010W	0.106933	0.108129	0.125	0.239854	0.0596512	0.0582142	0.0602737	0.0753421	28.6581	0.671656	0.0011	0	0.00253807	0.00761421	0	1	1	0.407407	0.335768	0.0507614	1188
YGR012W	0.229333	0.274149	0.223	0.218367	0.0553632	0.0561857	0.0679556	0.0525112	840.332	0.683883	0.001	0.00255102	0.00255102	0.00510204	1	1	1	0.427242	0.376433	0.0408163	1182
YGR013W	NA	0.0912834	0.209	0.303573	NA	0.102961	0.0912036	0.101933	249.507	0.724324	0.0015	0	0.00484653	0.00323102	0	1	1	0.414385	0.364757	0.0355412	1863
YGR014W	0.616533	0.368716	1.839	0.548815	0.059294	0.0619823	0.150684	0.192541	0.497597	0.525594	NA	0.000766284	0.00613027	0.000766284	1	1	1	0.437643	0.314725	0.0183908	3921
YGR019W	0.186667	0.214391	0.379	0.952809	0.0366745	0.0313943	0.0481352	0.111798	NA	1.0988	0.0012	0	0.00212766	0.00212766	0	1	1	0.420198	0.44584	0.0361702	1416
YGR020C	1.01147	NA	0.827	1.22107	0.0175569	NA	0.0339778	0.0353647	232.191	1.14842	0.0011	0	0	0	0	0	0	0.40056	0.463068	0.042735	357
YGR023W	NA	NA	0.865	NA	NA	NA	0.462098	NA	NA	0.407966	NA	0.00181818	0.00545455	0.0145455	1	1	1	0.417271	0.309776	0.0163636	1656
YGR024C	0.728533	0.653838	NA	1.11927	0.0422651	0.0368617	NA	0.111798	NA	0.420474	0.0018	0	0.00423729	0.00423729	0	1	1	0.348739	0.348837	0.029661	714
YGR027C	3.67093	NA	NA	2.4044	0.0195143	NA	NA	0.0301368	NA	1.44158	NA	0	0	0.00934579	0	0	1	0.428135	0.616555	0.0654206	327
YGR028W	0.111467	0.148176	0.12	0.717535	0.0839161	0.0955008	0.0393834	0.154033	204.154	0.599338	0.0027	0	0	0	0	0	0	0.379247	0.349194	0.0415512	1089
YGR029W	0.102133	0.123922	0.166	0.356002	0.0203388	0.0177792	0.0291238	0.07617	535.854	0.891925	0.0014	0	0	0.00531915	0	0	1	0.431579	0.348738	0.0106383	570
YGR030C	0.3944	0.426103	0.058	1.65268	0.12956	0.0884071	NA	0.385082	632.758	1.20431	0.0014	0	0	0	0	0	0	0.316562	0.377691	0.0191083	477
YGR031C-A	NA	NA	0.001	NA	NA	NA	NA	NA	NA	NA	NA	0	0	0	0	0	0	0.481707	0.287641	0.0617284	492
YGR032W	0.4072	0.332393	NA	0.14072	0.0591928	0.0613533	NA	0.0238195	316.601	0.350664	NA	0.000527983	0.00580781	0.0031679	1	1	1	0.393812	0.391046	0.0406547	5688
YGR033C	0.7336	0.451381	0.36	0.644285	0.0826159	0.0407934	0.0602737	0.0962704	29.9527	0.583797	0.0016	0	0	0.00840336	0	0	1	0.3875	0.333148	0.0588235	720
YGR034W	3.03947	NA	NA	6.82027	0.0179062	NA	NA	0.0471529	NA	1.3555	0.0011	0	0	0	0	0	0	0.421875	0.630765	0.0873016	384
YGR036C	0.150133	0.134429	0.167	0.203824	0.179108	0.0980645	0.0456018	0.121605	NA	0.919424	NA	0	0.00420168	0	0	1	0	0.380556	0.312354	0.0378151	720
YGR037C	2.1544	NA	0.706	3.65087	0.0315641	NA	0.012422	0.0679556	1487.34	2.15926	0.0009	0	0	0	0	0	0	0.431818	0.500292	0.0232558	264
YGR038W	0.613867	0.380235	0.293	0.974875	0.0514586	0.0332656	0.0502281	0.138629	75.0987	1.2631	0.0016	0	0.00904977	0.00452489	0	1	1	0.400598	0.345223	0.0588235	669
YGR040W	NA	0.187525	0.134	0.247671	NA	0.111634	0.0647801	0.182407	521.743	0.515625	0.0014	0	0.0027248	0.0027248	0	1	1	0.398374	0.330328	0.0463215	1107
YGR041W	0.330933	0.139344	0.251	0.264767	0.105502	0.0799301	0.126027	0.147478	NA	0.427541	0.002	0.00549451	0.0018315	0.0018315	1	1	1	0.400852	0.300988	0.03663	1644
YGR043C	NA	NA	0.068	NA	NA	NA	NA	NA	1477.18	0.558454	0.0004	0.00301205	0.00903614	0.00301205	1	1	1	0.40519	0.399878	0.0271084	1002
YGR044C	0.351733	0.308579	0.319	1.10584	0.0388535	0.0473167	0.0563534	0.0912036	9.95903	0.802617	0.0122	0	0	0	0	0	0	0.427464	0.312479	0.0334448	903
YGR046W	0.347467	0.23728	0.169	0.398474	0.101634	0.121636	0.074532	0.088865	38.2914	0.502405	0.0138	0	0	0	0	0	0	0.373057	0.329572	0.0390625	1158
YGR047C	0.521333	0.272086	0.237	0.380453	0.112707	0.0700934	0.099021	0.16906	NA	0.540715	0.0016	0	0.00390625	0.00195312	0	1	1	0.375569	0.351308	0.0400391	3078
YGR048W	0.129067	0.368675	0.24	0.795967	0.129319	0.120369	0.0537323	0.108304	270.597	0.952537	0.0012	0.00277778	0	0	1	0	0	0.415285	0.357398	0.0305556	1086
YGR049W	0.1264	0.188968	0.237	0.696485	0.0689013	0.0501666	0.0686284	0.0770164	NA	1.42957	0.0011	0	0	0	0	0	0	0.413121	0.381056	0.0107527	564
YGR054W	0.510133	0.329434	1.228	0.670058	0.0863197	0.0649928	0.115525	0.0714585	608.367	1.04707	0.0011	0	0	0.00312012	0	0	1	0.413686	0.410398	0.0405616	1929
YGR055W	1.57653	0.698187	NA	NA	0.058891	0.0581672	NA	NA	14.7137	0.837858	0.0202	0	0.0052356	0	0	1	0	0.401739	0.414148	0.026178	1725
YGR056W	0.4336	0.219786	0.772	0.424494	0.128838	0.0744514	0.315067	0.198042	513.997	0.647149	NA	0.00323625	0.0021575	0.00107875	1	1	1	0.377108	0.334848	0.0474649	2787
YGR057C	0.3176	0.255861	0.047	0.471951	0.0910837	0.0645544	0.0164253	0.133298	83.8121	0.411342	0.0016	0.00829876	0	0.00414938	1	0	1	0.337449	0.347431	0.0497925	729
YGR058W	NA	0.130399	0.207	0.416678	NA	0.153208	0.126027	0.182407	105.189	1.14534	0.0024	0.00898204	0.00299401	0.00299401	1	1	1	0.406746	0.328362	0.0389222	1008
YGR059W	NA	NA	NA	NA	NA	NA	NA	NA	NA	0.333333	NA	0	0.00391389	0	0	1	0	0.356725	0.382967	0.035225	1539
YGR060W	1.8688	NA	NA	2.68426	0.0282341	NA	NA	0.0387233	13.2123	1.2025	0.0042	0	0.00649351	0	0	1	0	0.412903	0.471305	0.0227273	930
YGR061C	1.152	NA	NA	0.485111	0.0218314	NA	NA	0.0216608	1047.38	0.735868	0.0013	0	0.00221076	0.00147384	0	1	1	0.407407	0.430618	0.0346352	4077
YGR062C	0.1824	0.18473	0.107	0.667614	0.117086	0.0789631	0.0453037	0.150684	8.54735	0.404788	0.001	0.00952381	0	0	1	0	0	0.426919	0.247804	0.0571429	951
YGR063C	1.83307	1.29535	0.355	2.56583	0.0832109	0.0482227	0.0624457	0.141459	217.713	1.6978	NA	0	0	0	0	0	0	0.472492	0.308786	0.039604	309
YGR065C	0.574667	0.343384	0.238	NA	0.0452151	0.0840546	0.0630134	NA	51.0883	0.542628	NA	0.00168919	0.00168919	0.00168919	1	1	1	0.390011	0.35755	0.0405405	1782
YGR068C	NA	0.178609	0.156	0.132586	NA	0.14199	0.0845301	0.0949517	236.646	0.487741	0.0013	0	0.0034188	0.0102564	0	1	1	0.444634	0.308501	0.0564103	1761
YGR070W	NA	NA	0.151	NA	NA	NA	0.0976264	NA	NA	0.112755	NA	0.000866551	0.0017331	0.0017331	1	1	1	0.360438	0.32892	0.034662	3468
YGR072W	0.3216	0.210118	0.385	0.635688	0.0801326	0.0830909	0.0845301	0.198042	358.981	1.12419	0.0013	0	0	0	0	0	0	0.351375	0.383111	0.0181347	1164
YGR074W	NA	0.482665	0.138	0.944255	NA	0.0682938	0.0722028	0.16906	40.6284	1.27477	NA	0	0.00689655	0	0	1	0	0.414966	0.324458	0.0827586	441
YGR075C	NA	0.101589	0.014	0.574401	NA	0.088259	0.02326	0.210045	NA	1.40562	0.0016	0	0	0	0	0	0	0.347051	0.353129	0.0290456	729
YGR076C	0.806133	0.404184	0.087	1.25304	0.309441	0.102388	NA	0.203867	NA	1.58081	0.0021	0	0	0	0	0	0	0.367089	0.356376	0.0512821	474
YGR077C	0.361067	0.419239	0.246	0.303306	0.0907261	0.0743359	0.0845301	0.0900191	NA	0.323687	NA	0.00340136	0.00170068	0.00340136	1	1	1	0.390395	0.319328	0.0527211	1770
YGR078C	1.00773	0.618398	0.476	0.809685	0.102994	0.0540729	0.0608024	0.110023	455.985	1.44758	0.0012	0	0	0.010101	0	0	1	0.455	0.366439	0.0353535	600
YGR080W	0.141067	0.168706	0.456	0.337852	0.0618329	0.044086	0.0686284	0.0415058	1917.1	1.58951	0.001	0	0.0060423	0	0	1	0	0.413413	0.352124	0.0271903	999
YGR081C	0.693867	0.433805	0.333	3.34247	0.119302	0.0828852	0.0729629	0.462098	NA	1.24134	0.0029	0	0	0	0	0	0	0.377567	0.409901	0.0574163	633
YGR082W	1.43787	0.644389	0.579	3.69696	0.067889	0.0269096	0.0387233	0.239016	271.89	1.41445	0.0012	0	0	0.00549451	0	0	1	0.432971	0.429547	0.032967	552
YGR083C	0.530667	0.529095	0.726	0.785888	0.0505209	0.0602994	0.0976264	0.135911	336.864	0.892794	0.0012	0	0.00307692	0.00307692	0	1	1	0.390082	0.368205	0.0338462	1956
YGR084C	0.561867	0.43895	0.39	1.10199	0.116495	0.0836708	0.0714585	0.16906	101.002	0.832044	0.0018	0	0.00295858	0.00591716	0	1	1	0.395098	0.3325	0.0443787	1020
YGR085C	4.86773	NA	1.398	2.96874	0.0213539	NA	0.0171147	0.0554518	NA	NA	NA	0	0	0.00578035	0	0	1	0.424762	0.595545	0.0520231	525
YGR086C	2.0808	NA	NA	3.23473	0.0263855	NA	NA	0.0554518	1380.63	1.12986	0.0018	0	0.00295858	0.00295858	0	1	1	0.433333	0.500856	0.0443787	1020
YGR087C	NA	NA	NA	0.0192623	NA	NA	NA	0.0554518	262.053	NA	NA	0	0.00533808	0.00533808	0	1	1	0.446217	0.386689	0.044484	1692
YGR088W	NA	NA	0.066	NA	NA	NA	0.0563534	NA	6363.45	0.279835	0.0001	0	0.00534759	0.00178253	0	1	1	0.412078	0.404691	0.026738	1689
YGR089W	0.222933	0.111209	0.974	0.51824	0.0954748	0.0600595	0.247553	0.154033	161.157	0.381662	0.002	0	0.00320856	0.00106952	0	1	1	0.351476	0.355287	0.026738	2811
YGR090W	0.749067	0.362946	0.939	NA	0.0736607	0.0534234	0.150684	NA	1376.55	0.553401	0.001	0	0.00161812	0.00323625	0	1	1	0.361335	0.389651	0.0331715	3714
YGR091W	0.179733	0.156175	0.082	0.26781	0.0780571	0.0644985	0.0509667	0.130782	46.5011	0.656299	0.0017	0.0020284	0.0020284	0.0020284	1	1	1	0.384512	0.358209	0.0425963	1485
YGR092W	0.4712	0.448443	0.266	0.318205	0.130536	0.158816	0.0855737	0.0825175	262.479	0.877749	0.002	0	0.00350263	0.00175131	0	1	1	0.387435	0.35527	0.0507881	1719
YGR094W	0.776533	NA	NA	0.918429	0.00959772	NA	NA	0.0197478	1170.48	0.675128	0.001	0.000906618	0.00181324	0.00271985	1	1	1	0.396078	0.479131	0.0290118	3315
YGR095C	0.8448	0.503681	0.384	0.802195	0.112524	0.053964	0.0770164	0.165035	404.939	1.14726	0.0012	0	0.0045045	0	0	1	0	0.409226	0.333441	0.0495495	672
YGR096W	NA	0.119299	0.067	0.213669	NA	0.0710314	0.0563534	0.144406	NA	0.382188	NA	0.00319489	0.00319489	0.00958466	1	1	1	0.46455	0.312925	0.0511182	945
YGR097W	0.376533	0.219064	0.656	0.450498	0.0569086	0.0504547	0.128361	0.0707293	294.642	0.383993	0.0013	0.000873362	0.00611354	0.000873362	1	1	1	0.407149	0.35055	0.0262009	3441
YGR098C	0.251467	0.157534	0.243	NA	0.0716802	0.0649682	0.128361	NA	5.06341	0.178627	NA	0.00306937	0.00184162	0.00306937	1	1	1	0.348457	0.30858	0.0319214	4893
YGR099W	0.4424	0.309401	0.129	NA	0.0943057	0.076032	0.0825175	NA	133.841	0.390055	0.0013	0.00291121	0.00291121	0.00582242	1	1	1	0.389453	0.299335	0.0494905	2067
YGR100W	0.182933	0.155622	0.197	0.141508	0.0492642	0.0707156	0.074532	0.0366745	583.884	0.458861	0.0009	0	0.00210748	0.00737619	0	1	1	0.382404	0.348047	0.0410959	2853
YGR101W	0.354933	0.266557	0.186	NA	0.123998	0.101826	0.0714585	NA	NA	0.877655	NA	0	0	0	0	0	0	0.432277	0.293732	0.0347826	1041
YGR102C	0.341067	0.333654	0.325	0.289665	0.0672306	0.0373275	0.0624457	0.0430526	123.374	0.729318	0.0028	0	0.00549451	0.00549451	0	1	1	0.411232	0.32237	0.043956	552
YGR103W	0.94	0.604021	0.731	2.45287	0.0339279	0.0316066	0.0387233	0.123776	474.587	0.740312	0.0014	0	0.00165563	0.00496689	0	1	1	0.367987	0.447357	0.0347682	1818
YGR104C	0.1928	0.150617	0.108	0.243846	0.0685606	0.0715781	0.0587413	0.123776	66.9748	0.768322	NA	0	0	0	0	0	0	0.37987	0.328123	0.0326797	924
YGR105W	0.863467	0.453966	NA	1.71771	0.0350428	0.0247885	NA	0.0924196	4.63727	1.75439	NA	0	0	0	0	0	0	0.405983	0.336794	0.0657895	234
YGR106C	0.624533	NA	0.249	1.66925	0.0127487	NA	0.00529929	0.0502281	NA	1.20184	0.0128	0	0	0.00757576	0	0	1	0.362155	0.405288	0.0113636	798
YGR108W	0.903733	0.460018	0.161	1.34006	0.0930399	0.0664368	0.0459038	0.364814	NA	0.490527	NA	0.00212766	0.00638298	0.00638298	1	1	1	0.372175	0.356061	0.0319149	1416
YGR109C	0.671733	0.344153	0.055	NA	0.143212	0.0911335	0.099021	NA	NA	0.92841	NA	0	0.00527704	0	0	1	0	0.342957	0.353168	0.0369393	1143
YGR110W	NA	NA	0.022	0.257398	NA	NA	0.0447192	0.198042	3.15503	0.617284	NA	0	0.0045045	0	0	1	0	0.391629	0.331761	0.0608108	1338
YGR112W	0.0890667	0.0710244	0.107	0.290075	0.130046	0.0834021	0.0602737	0.110023	170.854	0.741601	NA	0.00257732	0.00515464	0.00515464	1	1	1	0.423077	0.331184	0.0412371	1170
YGR113W	0.5688	0.25299	0.162	0.264354	0.19095	0.085153	0.074532	0.099021	NA	0.696467	0.0013	0.00292398	0	0.00292398	1	0	1	0.401163	0.351054	0.0438596	1032
YGR116W	0.429333	0.311674	NA	0.188239	0.0288331	0.0254829	NA	0.0180507	NA	0.585603	0.0012	0	0.00206897	0.00275862	0	1	1	0.368916	0.405773	0.0296552	4356
YGR118W	4.42187	NA	NA	4.9966	0.0207903	NA	NA	0.0417559	NA	NA	NA	0	0	0.00694444	0	0	1	0.426941	0.586105	0.0555556	438
YGR119C	0.693333	0.588183	0.448	NA	0.0687646	0.100952	0.0835117	NA	644.506	0.850123	0.001	0.00185185	0.00185185	0.0037037	1	1	1	0.420049	0.340723	0.0185185	1626
YGR120C	0.306933	0.215313	0.111	0.649012	0.0966732	0.0588578	0.0453037	0.216608	NA	0.769231	0.0015	0.00383142	0	0.00383142	1	0	1	0.359949	0.33759	0.0536398	789
YGR121C	0.547467	0.0922688	0.073	0.228547	0.0733489	0.0658971	0.07617	0.121605	NA	0.398462	NA	0.00203666	0.0101833	0.00407332	1	1	1	0.457742	0.336592	0.0325866	1479
YGR122W	0.230133	0.171377	0.116	0.649468	0.0744519	0.0854837	0.0693147	0.203867	NA	0.541944	0.0013	0.00249377	0	0.00249377	1	0	1	0.381307	0.320415	0.0349127	1209
YGR123C	0.3224	0.296697	0.2	0.790533	0.0311387	0.0266864	0.0346574	0.150684	NA	0.907261	0.0013	0	0.00585938	0.00195312	0	1	1	0.377432	0.373932	0.0292969	1542
YGR124W	1.11013	NA	1.342	1.39618	0.00956197	NA	0.0478033	0.0317957	NA	0.976568	0.0011	0	0.00175131	0.00525394	0	1	1	0.438045	0.456752	0.0402802	1719
YGR128C	0.715467	0.512107	0.659	0.914893	0.0516503	0.071473	0.121605	0.182407	689.985	0.909523	0.0014	0	0.00561798	0	0	1	0	0.349206	0.368968	0.0210674	2142
YGR129W	0.2992	0.288725	0.166	NA	0.192008	0.204112	0.0976264	NA	447.854	1.3609	0.002	0	0	0.0046729	0	0	1	0.388889	0.361857	0.0186916	648
YGR130C	0.246667	0.18118	0.351	NA	0.0948218	0.0685047	0.0815467	NA	1283.28	1.14204	0.0024	0	0.00245399	0	0	1	0	0.400653	0.409072	0.0196319	2451
YGR131W	NA	0.0631415	0.057	NA	NA	0.0711483	0.0246672	NA	NA	0.498737	NA	0.00578035	0	0	1	0	0	0.394286	0.298688	0.0635838	525
YGR132C	0.620533	0.505778	0.332	1.13912	0.0513062	0.0350268	0.038085	0.0505947	NA	0.963727	0.0013	0	0.00699301	0.00699301	0	1	1	0.420139	0.426014	0.0699301	864
YGR133W	NA	0.0623695	0.053	0.488868	NA	0.049229	NA	0.0845301	98.3901	0.641741	NA	0.00549451	0.00549451	0	1	1	0	0.436594	0.293955	0.0494505	552
YGR134W	0.3272	0.30333	0.156	0.229111	0.122033	0.0889577	0.0770164	0.099021	14.6352	0.324007	0.0013	0.000892061	0.00178412	0	1	1	0	0.377263	0.328178	0.0454951	3369
YGR135W	0.768267	0.597706	0.808	1.73692	0.0354189	0.0216934	0.038085	0.0635915	NA	1.18761	0.0012	0	0.0077821	0.0077821	0	1	1	0.401544	0.392734	0.0428016	777
YGR136W	0.5576	0.477722	0.538	NA	0.0702277	0.0448092	0.0608024	NA	478.082	1.37872	0.0028	0	0.00416667	0.00833333	0	1	1	0.429752	0.330161	0.025	726
YGR138C	0.400533	0.0979749	0.509	0.581893	0.0939224	0.074929	0.088865	0.0602737	7.76768	NA	0.0023	0	0.00326264	0	0	1	0	0.425474	0.424023	0.0309951	1845
YGR140W	0.306133	0.242825	0.227	0.0821065	0.0918076	0.146409	0.119508	0.0444325	181.409	0.472416	0.001	0.00314136	0	0.00209424	1	0	1	0.361546	0.348516	0.034555	2871
YGR141W	0.122667	0.139166	0.121	NA	0.0609628	0.0596107	0.0778817	NA	90.2739	1.24012	0.0064	0.00429185	0.00214592	0.00214592	1	1	1	0.420228	0.322005	0.0429185	1404
YGR142W	0.532267	1.66936	0.305	NA	0.0910837	0.0858578	0.141459	NA	NA	0.719532	NA	0	0.00488998	0	0	1	0	0.367397	0.401268	0.0317848	1233
YGR143W	0.367733	0.205726	0.307	0.585986	0.0727332	0.0757983	0.0845301	0.108304	13.4811	0.466877	NA	0.0012987	0.0038961	0.0012987	1	1	1	0.403713	0.335763	0.0272727	2316
YGR144W	NA	0.0225243	0.056	NA	NA	0.0189765	NA	NA	NA	0.197406	NA	0	0	0	0	0	0	0.445464	0.484178	0.0184615	981
YGR145W	0.876	0.804931	0.626	0.432545	0.0432137	0.0502947	0.128361	0.111798	722.474	0.857953	0.0018	0	0.00424929	0.00283286	0	1	1	0.37806	0.426008	0.0439093	2124
YGR146C	0.857333	0.9354	2.639	NA	0.334854	0.0691844	0.33007	NA	NA	0.621226	NA	0	0	0.0047619	0	0	1	0.383648	0.340765	0.047619	636
YGR147C	0.5792	0.558022	0.307	1.27544	0.0899024	0.109745	0.0707293	0.133298	122.68	0.659275	0.0013	0	0	0	0	0	0	0.433679	0.310249	0.0662021	867
YGR148C	3.52747	NA	0.824	2.22936	0.0236327	NA	0.018583	0.0269707	818.755	NA	0.0012	0	0	0	0	0	0	0.429487	0.642426	0.0519481	468
YGR150C	NA	0.152574	0.231	0.936549	NA	0.0911217	0.07617	0.256721	23.7241	0.273376	0.0017	0.00347625	0.0023175	0.00347625	1	1	1	0.35183	0.344094	0.0405562	2595
YGR152C	1.46107	0.795006	0.311	0.452551	0.0985985	0.0510549	0.0474758	0.113631	432.172	1.57061	0.0013	0	0.00738007	0	0	1	0	0.39072	0.366177	0.0479705	819
YGR154C	NA	0.0803909	0.081	0.140263	NA	0.078444	0.0647801	0.0962704	NA	0.0354559	NA	0	0	0	0	0	0	0.383754	0.384643	0.056338	1071
YGR155W	1.97573	NA	3.329	0.961904	0.0235604	NA	0.0707293	0.0286424	791.87	1.11188	0.0011	0	0.00592885	0	0	1	0	0.402887	0.47814	0.0316206	1524
YGR156W	0.252533	0.170246	0.366	0.0887878	0.0649014	0.0593953	0.150684	0.0313641	615.606	0.927304	0.0014	0.00235849	0.00471698	0	1	1	0	0.403756	0.331978	0.0400943	1278
YGR157W	1.94133	0.714801	NA	1.32488	0.0216608	0.0317173	NA	0.0438701	186.419	0.31611	0.0015	0	0.00460829	0	0	1	0	0.349425	0.366228	0.0368664	2610
YGR158C	0.526133	0.408325	0.3	NA	0.121605	0.0786882	0.0693147	NA	227.516	1.09363	0.0012	0	0	0.00401606	0	0	1	0.406375	0.362016	0.0281124	753
YGR159C	1.912	NA	1.93	4.93632	0.0317812	NA	0.0444325	0.247553	460.706	1.38412	0.0014	0	0.00484262	0.00242131	0	1	1	0.432932	0.55178	0.0242131	1245
YGR162W	0.581333	0.371701	NA	3.14997	0.0269812	0.0292923	NA	0.147478	397.256	0.772808	0.0013	0	0.00210305	0.00105152	0	1	1	0.413081	0.44603	0.0283912	2859
YGR163W	0.531733	0.381374	0.251	0.443323	0.057907	0.0662433	0.0587413	0.0900191	NA	1.03781	0.0013	0.00294118	0	0	1	0	0	0.378168	0.343279	0.0441176	1026
YGR165W	0.246933	0.227897	0.112	1.24522	0.0926667	0.0655448	0.0331649	0.187337	108.241	0.820285	0.0019	0	0.00581395	0	0	1	0	0.391137	0.373586	0.0436047	1038
YGR166W	0.335733	0.233397	0.178	NA	0.120547	0.0978802	0.0635915	NA	321.479	0.480097	0.0014	0.00178891	0.00178891	0.00715564	1	1	1	0.364825	0.318292	0.039356	1683
YGR167W	0.718667	NA	0.802	1.1752	0.023425	NA	0.0666488	0.0400663	1289.98	1.66735	0.0012	0	0.012931	0	0	1	0	0.404558	0.439086	0.0301724	702
YGR169C	0.177867	0.16279	0.164	0.523913	0.0796721	0.0659141	0.0707293	0.266595	280.116	0.553667	NA	0	0	0	0	0	0	0.402469	0.332037	0.0694789	1215
YGR170W	0.478667	0.210426	0.335	0.268973	0.0867518	0.0586077	0.0976264	0.0866434	94.7873	0.236862	NA	0.000879507	0.00175901	0.00351803	1	1	1	0.378109	0.342529	0.0386983	3417
YGR171C	0.208	0.13869	0.101	NA	0.0964043	0.0638471	0.0568153	NA	162.895	0.428432	0.0008	0	0.00348432	0.00174216	0	1	1	0.377894	0.337227	0.0348432	1728
YGR172C	0.742933	0.391993	0.185	1.17859	0.0344678	0.0243729	0.0188355	0.150684	32.2901	1.21754	NA	0	0	0	0	0	0	0.37751	0.339761	0.0404858	747
YGR173W	0.426133	0.39243	0.407	0.783902	0.0423684	0.0395819	0.0778817	0.121605	505.47	1.19932	0.0014	0	0.0027248	0	0	1	0	0.401987	0.398608	0.0354223	1107
YGR174C	0.0973333	0.116357	0.156	0.805518	0.0443189	0.0650521	0.0430526	0.115525	NA	1.03046	0.0012	0	0	0	0	0	0	0.442495	0.366182	0.0650888	513
YGR175C	1.304	NA	NA	2.00998	0.0253993	NA	NA	0.0484718	603.492	1.25348	0.0083	0	0.0040404	0.0020202	0	1	1	0.412475	0.487897	0.040404	1491
YGR177C	0.3464	0.223582	0.103	0.362833	0.109329	0.0591038	0.0525112	0.192541	200.007	0.771	NA	0	0.00187266	0.011236	0	1	1	0.404851	0.358402	0.0468165	1608
YGR178C	0.357867	0.2248	0.51	NA	0.0241767	0.0342444	0.0630134	NA	152.96	0.680671	0.003	0	0.00416089	0.00138696	0	1	1	0.421392	0.392044	0.0221914	2169
YGR179C	0.710933	0.305452	0.153	0.270472	0.272893	0.0991662	0.074532	0.150684	174.285	0.707096	NA	0.00493827	0.00493827	0.00246914	1	1	1	0.375921	0.314679	0.0493827	1221
YGR180C	0.766133	NA	1.337	NA	0.0100442	NA	0.0323901	NA	2108.32	1.46798	0.0009	0	0	0	0	0	0	0.410405	0.523381	0.0174419	1038
YGR181W	0.985333	0.593532	0.268	1.34029	0.0422393	0.0270288	0.0239843	0.0877401	NA	1.51395	0.0014	0	0.00961538	0	0	1	0	0.440252	0.427194	0.00961538	318
YGR183C	NA	0.855479	0.148	2.34098	NA	0.0903018	0.00400895	0.0502281	NA	1.6946	0.0026	0.0153846	0	0.0461538	1	0	1	0.373134	0.323878	0.0153846	201
YGR184C	0.550667	0.285326	0.437	NA	0.0557192	0.0463553	0.0855737	NA	165.673	0.331617	NA	0.00102617	0.00256542	0.000513084	1	1	1	0.366991	0.338948	0.0354028	5853
YGR185C	1.22853	NA	1.36	0.839836	0.017934	NA	0.0517274	0.0238195	2756.65	1.04359	0.0011	0	0.00254453	0	0	1	0	0.407595	0.455337	0.0356234	1185
YGR186W	0.5128	0.300901	0.51	0.572817	0.0542793	0.044729	0.0805985	0.0502281	376.917	0.750903	0.0016	0	0.00544959	0.00408719	0	1	1	0.40625	0.3787	0.0340599	2208
YGR187C	0.982933	0.42231	0.746	0.646251	0.0748539	0.0747863	0.119508	0.192541	794.975	1.71554	0.0009	0	0.00254453	0.00763359	0	1	1	0.362869	0.399214	0.0407125	1185
YGR188C	NA	NA	0.181	NA	NA	NA	0.130782	NA	3.91151	0.277411	NA	0.00294118	0.00196078	0.00196078	1	1	1	0.377038	0.323314	0.0470588	3066
YGR189C	1.07147	0.675762	1.704	2.6134	0.0511548	0.0578196	0.0855737	0.0924196	NA	1.41776	0.0036	0	0.00592885	0.00592885	0	1	1	0.433727	0.399178	0.00395257	1524
YGR191W	0.481067	0.28236	0.721	1.77282	0.0483029	0.0640784	0.0805985	0.198042	33.662	1.14844	0.0072	0	0.00166113	0.00166113	0	1	1	0.408389	0.380681	0.0299003	1812
YGR192C	5.03893	NA	NA	NA	0.0117782	NA	NA	NA	NA	NA	0.0009	0	0.00302115	0.0120846	0	1	1	0.47047	0.641676	0.0241692	999
YGR193C	0.3064	0.274772	0.473	0.433902	0.0608024	0.0502644	0.0737391	0.0387233	877.925	1.246	0.0013	0	0.00733496	0.00244499	0	1	1	0.397405	0.384429	0.0195599	1233
YGR194C	0.118133	0.054086	0.109	0.0925525	0.0798557	0.0558519	0.0613405	0.0323901	NA	0.605696	0.0011	0	0	0	0	0	0	0.401553	0.344138	0.0367279	1803
YGR195W	0.974133	0.759715	0.378	0.83737	0.0634169	0.0566367	0.0877401	0.141459	62.7328	0.99699	0.0011	0	0	0.00408163	0	0	1	0.414305	0.339553	0.0571429	741
YGR196C	NA	0.132954	0.442	0.31168	NA	0.150339	0.157533	0.105022	191.266	0.896321	NA	0	0.00612745	0.00612745	0	1	1	0.393643	0.341844	0.0257353	2454
YGR197C	0.0944	0.067516	0.103	NA	0.0601168	0.0576003	0.0498667	NA	NA	0.588065	NA	0.0018315	0.00732601	0.0018315	1	1	1	0.422749	0.343597	0.0384615	1644
YGR198W	0.3856	0.250291	0.424	0.118058	0.0648407	0.0889109	0.088865	0.0370667	116.78	0.451325	0.0012	0	0.00367647	0.00245098	0	1	1	0.360228	0.342989	0.0269608	2454
YGR199W	0.510133	0.212486	0.23	NA	0.0576182	0.0598436	0.0517274	NA	NA	0.729892	0.0001	0.00131926	0.00131926	0	1	1	0	0.378947	0.332657	0.0369393	2280
YGR200C	0.712533	0.501617	0.444	0.412557	0.0691764	0.064319	0.0866434	0.0700149	703.266	0.744957	0.0013	0	0.0025413	0	0	1	0	0.388678	0.380555	0.043202	2367
YGR202C	0.314133	0.310572	0.301	0.945369	0.0722781	0.0950807	0.0587413	0.141459	537.816	1.10186	0.0013	0.00236407	0.00236407	0.00472813	1	1	1	0.421961	0.380086	0.0496454	1275
YGR203W	0.24	0.250639	0.038	0.248768	0.0687646	0.0470809	0.0216608	0.0787667	243.433	1.18092	0.0011	0.00680272	0.00680272	0.0136054	1	1	1	0.543624	0.268288	0.0612245	447
YGR204W	0.898667	NA	NA	0.721987	0.015417	NA	NA	0.0170306	1867.86	0.955352	0.0009	0	0.0031746	0	0	1	0	0.468849	0.450907	0.0402116	2841
YGR205W	0.105067	0.0386097	0.041	NA	0.0324659	0.0375435	0.052912	NA	2853.59	1.03998	0.0015	0	0	0.00692042	0	0	1	0.392898	0.37383	0.0207612	873
YGR206W	0.3792	0.410652	0.056	0.5435	0.0701566	0.0819018	NA	0.0602737	23.9918	0.953927	NA	0	0	0.01	0	0	1	0.382353	0.365824	0.04	306
YGR207C	0.159467	0.200377	0.281	1.22284	0.042111	0.0394104	0.0294956	0.0630134	1530.53	1.12174	0.0015	0	0.00384615	0	0	1	0	0.379135	0.412696	0.0461538	786
YGR208W	0.444	0.44852	0.407	1.92836	0.0410389	0.0329135	0.0635915	0.192541	1276.76	1.09485	0.0011	0	0	0	0	0	0	0.409677	0.395577	0.0292208	930
YGR209C	1.73467	NA	1.66	NA	0.0254927	NA	0.00973521	NA	NA	1.73901	0.0014	0	0	0.00970874	0	0	1	0.431746	0.525712	0.00970874	315
YGR211W	1.45573	NA	0.684	NA	0.0600647	NA	0.0866434	NA	NA	1.21181	0.001	0	0.00206186	0.0103093	0	1	1	0.42642	0.428999	0.0164948	1461
YGR212W	NA	NA	0.124	NA	NA	NA	0.119508	NA	NA	0.517566	NA	0.00428266	0.00214133	0.00214133	1	1	1	0.363184	0.311969	0.0342612	1407
YGR213C	NA	NA	0.022	NA	NA	NA	NA	NA	NA	0.709677	NA	0	0.00316456	0.00316456	0	1	1	0.381551	0.33337	0.0379747	954
YGR214W	1.872	NA	2.592	1.97298	0.0101605	NA	0.024844	0.0240676	69.0731	1.27763	NA	0	0	0	0	0	0	0.45191	0.575186	0.0358566	759
YGR215W	0.701333	0.518901	0.164	0.703147	0.18633	0.11672	0.0231049	0.088865	59.0259	1.56737	0.0025	0	0.0275229	0	0	1	0	0.402402	0.325103	0.0550459	333
YGR216C	0.4808	0.259581	0.1	0.719251	0.0625584	0.0668684	0.0334854	0.231049	10.7963	0.394979	NA	0.00328947	0	0.00164474	1	0	1	0.349727	0.305803	0.0427632	1830
YGR217W	0.3456	0.19391	0.243	0.220694	0.0581988	0.109436	0.105022	0.0949517	30.223	0.24956	NA	0.000981354	0.00490677	0.000981354	1	1	1	0.376144	0.318336	0.0397448	6120
YGR218W	0.414133	0.213769	NA	NA	0.0378562	0.0369057	NA	NA	865.401	0.780655	0.001	0	0.00369344	0	0	1	0	0.358525	0.406029	0.0350877	3255
YGR220C	0.503733	0.441298	0.282	0.976307	0.0672306	0.0580142	0.0505947	0.103455	52.3946	0.855048	0.0015	0	0	0.00373134	0	0	1	0.396296	0.361023	0.0335821	810
YGR221C	NA	0.0948926	0.306	0.0293587	NA	0.104889	0.147478	0.024321	NA	0.265884	NA	0.00483092	0.00483092	0.00161031	1	1	1	0.400214	0.3077	0.0515298	1869
YGR222W	1.10293	0.386107	0.228	0.383169	0.117483	0.0813536	0.0686284	0.099021	130.339	0.356538	0.0016	0.00342466	0	0	1	0	0	0.367347	0.301408	0.0342466	882
YGR223C	0.282933	0.211498	0.138	0.322252	0.0862123	0.0841392	0.0505947	0.111798	174.177	0.412074	0.0012	0	0.0134228	0	0	1	0	0.409057	0.332955	0.0514541	1347
YGR224W	NA	NA	NA	0.105069	NA	NA	NA	0.110023	NA	0.958333	NA	0	0	0.00163399	0	0	1	0.403366	0.345453	0.0343137	1842
YGR225W	NA	NA	0.025	NA	NA	NA	NA	NA	NA	0.701613	NA	0.00168919	0.00168919	0.00168919	1	1	1	0.3844	0.328783	0.0320946	1782
YGR227W	0.331467	0.135484	0.345	0.538336	0.0751787	0.0643559	0.126027	0.173287	NA	0.679981	NA	0.0019084	0.00381679	0.00381679	1	1	1	0.36185	0.326993	0.0629771	1578
YGR229C	0.413867	0.460796	0.521	1.46082	0.0556745	0.0990777	0.0693147	0.138629	347.491	0.833713	0.0015	0	0.00396825	0	0	1	0	0.394598	0.398324	0.0178571	1518
YGR230W	0.0786667	0.106156	0.05	0.498044	0.0793075	0.0813569	NA	0.173287	NA	1.13606	NA	0	0	0.00735294	0	0	1	0.396135	0.282861	0.0367647	414
YGR231C	0.588	0.523383	0.756	0.934462	0.0346227	0.0223653	0.0618881	0.0374674	114.372	0.776773	0.0016	0	0	0	0	0	0	0.419078	0.390456	0.0711974	933
YGR232W	0.337333	0.391425	0.174	0.692161	0.020834	0.0212763	0.0160451	0.0498667	602.188	0.99728	0.0011	0	0	0	0	0	0	0.390102	0.376251	0.030837	687
YGR233C	0.260533	0.490687	0.308	0.485916	0.0695931	0.124284	0.154033	0.135911	390.719	0.480851	0.0013	0	0.00169924	0.00169924	0	1	1	0.357648	0.342277	0.0356839	3537
YGR234W	1.31147	NA	0.729	4.35593	0.021139	NA	0.0317957	0.055899	NA	1.28192	0.0007	0	0.00753769	0.00753769	0	1	1	0.398333	0.441977	0.0251256	1200
YGR236C	NA	NA	NA	NA	NA	NA	NA	NA	NA	0.394231	NA	0.0106383	0.0212766	0	1	1	0	0.430556	0.3835	0.0531915	288
YGR238C	0.261067	0.112323	0.152	0.0913667	0.0844272	0.0955187	0.099021	0.0666488	186.734	0.243216	NA	0.00113507	0.00340522	0.00340522	1	1	1	0.388826	0.314768	0.0363224	2649
YGR239C	0.179733	0.180917	0.128	1.01238	0.118083	0.104521	0.0302684	0.231049	NA	0.89409	NA	0	0.00348432	0.00348432	0	1	1	0.432526	0.330501	0.0383275	867
YGR240C	1.58587	NA	NA	NA	0.0135831	NA	NA	NA	952.128	1.1012	0.0009	0	0.0020284	0.0020284	0	1	1	0.415655	0.509986	0.0446247	2964
YGR241C	0.0709333	0.177752	0.345	0.234704	0.0652067	0.0789487	0.0949517	0.088865	99.1136	0.649061	0.0019	0	0.00352734	0.00705467	0	1	1	0.413005	0.368501	0.0388007	1707
YGR244C	0.101067	0.0601528	0.224	0.181952	0.0121947	0.0103044	0.0368695	0.0130536	1545.13	0.907876	0.0017	0	0.00469484	0.00469484	0	1	1	0.42134	0.404907	0.0234742	1284
YGR245C	1.05067	0.595578	0.546	0.575027	0.0540255	0.0457401	0.0825175	0.100456	371.065	0.753675	0.0025	0	0	0.00130548	0	0	1	0.396267	0.408956	0.0430809	2304
YGR246C	0.232267	0.248997	0.205	NA	0.0488132	0.0507461	0.0672958	NA	103.142	0.837158	0.0053	0	0.00336134	0	0	1	0	0.400335	0.396677	0.0352941	1791
YGR247W	0.1168	0.185003	0.008	NA	0.0489165	0.040401	0.0359144	NA	NA	0.699759	NA	0	0	0	0	0	0	0.444444	0.299109	0.0252101	720
YGR248W	NA	NA	0.046	NA	NA	NA	0.0666488	NA	2868.83	1.2206	0.0009	0	0	0.011811	0	0	1	0.438802	0.358989	0.0472441	768
YGR249W	NA	NA	0.052	NA	NA	NA	NA	NA	NA	0.264286	NA	0	0.00659341	0	0	1	0	0.40919	0.302596	0.0263736	1371
YGR250C	0.235733	0.121802	0.282	NA	0.0738963	0.084956	0.0753421	NA	370.572	0.788104	0.0024	0	0.00512821	0.00384615	0	1	1	0.380648	0.347465	0.025641	2346
YGR251W	0.300533	0.251952	0.302	0.858895	0.15234	0.0944577	NA	0.256721	208.213	1.4883	0.0024	0	0.0102564	0.00512821	0	1	1	0.402707	0.352815	0.0205128	591
YGR252W	0.352533	0.264488	0.273	NA	0.0747732	0.0523598	0.0924196	NA	144.434	0.632149	0.0015	0.00456621	0.00684932	0	1	1	0	0.380303	0.332502	0.0479452	1320
YGR253C	0.6592	NA	0.659	1.65638	0.0363666	NA	0.0276154	0.0554518	371.199	1.10244	0.001	0	0	0	0	0	0	0.40613	0.365028	0.027027	783
YGR254W	0.8512	NA	NA	3.81983	0.00811078	NA	NA	0.0161197	1751.46	NA	NA	0	0.00917431	0.00917431	0	1	1	0.461948	0.638166	0.0321101	1314
YGR255C	0.227467	0.128642	0.305	0.238105	0.0349017	0.0259202	0.0572849	0.0412588	53.2377	0.453847	0.0016	0	0.00627615	0.00209205	0	1	1	0.402083	0.371164	0.039749	1440
YGR256W	NA	NA	0.042	NA	NA	NA	0.0592433	NA	204.117	0.692857	NA	0	0.00407332	0.0142566	0	1	1	0.430696	0.41219	0.0407332	1479
YGR257C	0.437067	0.52168	0.264	0.579071	0.0722028	0.0609891	0.0465199	0.144406	10.9103	0.211493	0.0015	0.00273973	0.00273973	0.00273973	1	1	1	0.425976	0.303102	0.0328767	1101
YGR258C	0.142133	0.13861	0.198	0.191857	0.115717	0.10884	0.0845301	0.0597541	84.4204	0.430397	0.0026	0.00194175	0.00194175	0.00194175	1	1	1	0.401486	0.359634	0.0398058	3096
YGR260W	0.3824	0.232817	0.994	1.16873	0.0285834	0.0271693	0.0491594	0.192541	47.9942	0.802026	0.0075	0	0.00187617	0.00375235	0	1	1	0.417445	0.366441	0.0337711	1605
YGR261C	0.271467	0.163724	0.337	0.55088	0.0341957	0.0414697	0.0825175	0.100456	307.148	0.46666	0.0012	0	0.00371287	0	0	1	0	0.37572	0.360195	0.0433168	2430
YGR262C	0.3192	0.33256	0.154	0.568552	0.0435121	0.0346615	0.0420089	0.135911	215.802	1.10114	0.001	0.00769231	0.00769231	0	1	1	0	0.428753	0.339046	0.0576923	786
YGR263C	0.0802667	0.0806029	0.093	0.15153	0.0373061	0.0534516	0.0468343	0.0630134	154.669	0.834787	0.0013	0	0.00236407	0	0	1	0	0.38902	0.325072	0.0212766	1275
YGR264C	1.27547	NA	0.644	0.420399	0.0191901	NA	0.0402993	0.0196917	1136.87	0.82656	0.0011	0	0.00133333	0	0	1	0	0.370124	0.436117	0.0293333	2256
YGR266W	0.368	0.251013	0.116	0.159813	0.0543219	0.0515889	0.0635915	0.019918	345.785	0.953191	0.0015	0	0	0.00714286	0	0	1	0.391263	0.373246	0.0328571	2106
YGR267C	1.42587	0.757581	0.548	0.944255	0.033534	0.0237841	0.0331649	0.0441495	340.811	0.927958	0.0008	0	0	0	0	0	0	0.393443	0.392192	0.053719	732
YGR268C	0.201333	0.199385	0.136	0.0870484	0.0979021	0.0726742	0.0835117	0.0215934	11.2048	0.996007	0.0014	0.00507614	0.00507614	0	1	1	0	0.507538	0.292017	0.0659898	597
YGR270W	0.425333	0.3341	0.429	0.140735	0.0441495	0.057608	0.088865	0.024321	160.19	0.300973	0.0012	0.00145138	0.000725689	0.00290276	1	1	1	0.383575	0.360633	0.04209	4140
YGR271C-A	NA	0.457758	0.036	1.81612	NA	0.0641307	0.0249334	0.346574	NA	NA	0.0016	0	0.00431034	0	0	1	0	0.32906	0.3946	0.0603448	702
YGR271W	0.3128	0.183625	0.304	0.0544486	0.0798557	0.0755585	0.0845301	0.0158615	288.129	0.390336	0.0012	0.00101729	0.00305188	0.00101729	1	1	1	0.374322	0.362649	0.0452696	5904
YGR274C	0.4048	0.285336	0.246	0.463439	0.0841198	0.103762	0.0949517	0.135911	196.575	0.513043	0.0009	0	0.0028169	0.000938967	0	1	1	0.372071	0.374035	0.0366197	3201
YGR275W	0.445067	0.277135	0.379	1.44628	0.0703703	0.0301115	0.0641803	0.113631	NA	1.63497	0.0016	0	0	0	0	0	0	0.417722	0.350694	0.0320513	474
YGR276C	0.329333	0.351782	0.175	0.551459	0.0391387	0.0665815	0.053319	0.111798	244.054	0.820883	0.0019	0	0.00181159	0.00362319	0	1	1	0.374248	0.366469	0.0289855	1662
YGR277C	0.261333	0.283286	0.181	0.241239	0.0544072	0.0366716	0.0666488	0.0427869	239.518	0.967575	0.001	0	0	0.00328947	0	0	1	0.423747	0.336497	0.0526316	918
YGR278W	0.190933	0.191415	0.133	0.243545	0.134331	0.105972	0.0962704	0.144406	106.771	0.750142	0.0004	0.00520833	0.00173611	0	1	1	0	0.376586	0.336548	0.0451389	1734
YGR279C	2.6968	NA	NA	NA	0.0177004	NA	NA	NA	NA	1.66015	0.0037	0	0.0155844	0.00779221	0	1	1	0.464255	0.522438	0.0181818	1161
YGR280C	1.444	0.816329	1.216	0.220742	0.0700857	0.0667981	0.0835117	0.147478	57.7093	2.12649	0.0029	0	0.0037037	0	0	1	0	0.419118	0.37604	0.0296296	816
YGR281W	0.382133	0.304959	2.869	NA	0.0621657	0.0616724	0.0778817	NA	60.8525	0.360145	0.0011	0.000677507	0.00338753	0.00135501	1	1	1	0.37889	0.381926	0.0433604	4434
YGR282C	1.36107	NA	NA	2.61235	0.0128886	NA	NA	0.0189384	NA	1.22185	0.0014	0	0.00320513	0	0	1	0	0.430998	0.49498	0.00961538	942
YGR283C	0.8008	0.538339	0.182	0.801724	0.182888	0.078635	0.0525112	0.141459	108.52	0.979058	0.001	0	0.00294118	0.00294118	0	1	1	0.38499	0.330708	0.0205882	1026
YGR284C	0.2752	0.251494	0.124	NA	0.0120338	0.017604	0.0128599	NA	138.058	1.1643	0.0012	0	0	0	0	0	0	0.368703	0.419626	0.0323625	933
YGR285C	1.77173	NA	1.489	0.780384	0.0121074	NA	0.0400663	0.0122898	NA	1.36868	0.0012	0	0.00694444	0.00231481	0	1	1	0.442396	0.551933	0.0462963	1302
YGR286C	0.174667	0.158441	0.161	0.13811	0.0480019	0.0400559	0.0541521	0.0537323	161.147	0.837378	0.0013	0	0.0026738	0.00802139	0	1	1	0.423759	0.403273	0.0240642	1128
YGR287C	NA	NA	0.036	0.0155483	NA	NA	0.052912	0.0220047	316.18	NA	0.0016	0	0.00340136	0.00510204	0	1	1	0.423164	0.420964	0.0221088	1770
YGR288W	NA	NA	0.05	0.087966	NA	NA	0.0521163	0.0537323	NA	0.440151	NA	0	0.00423729	0.00423729	0	1	1	0.411392	0.304272	0.0508475	1422
YGR289C	NA	NA	0.103	NA	NA	NA	0.0770164	NA	NA	0.011984	NA	0	0.00325203	0	0	1	0	0.406807	0.359208	0.0227642	1851
YGR292W	NA	NA	NA	NA	NA	NA	NA	NA	NA	NA	NA	0	0.00171527	0.0051458	0	1	1	0.403989	0.404094	0.0240137	1755
YGR294W	0.668533	NA	0.052	NA	0.279495	NA	NA	NA	NA	NA	NA	0	0.00840336	0	0	1	0	0.490358	0.546276	0.0336134	363
YGR295C	0.264267	0.0803684	0.316	0.720978	0.0311807	0.024044	0.0320901	0.0465199	1.3894	NA	NA	0	0	0	0	0	0	0.387435	0.321089	0.0289474	1146
YGR296W	NA	NA	NA	NA	NA	NA	NA	NA	NA	NA	NA	0.00269107	0.00592034	0.00215285	1	1	1	0.448387	0.304398	0.0409042	5580
YHL001W	3.34373	NA	NA	0.197674	0.0223452	NA	NA	0.0306702	NA	NA	0.0011	0	0	0	0	0	0	0.438849	0.61485	0.0583942	417
YHL002W	0.814933	0.444956	0.43	0.59303	0.0316795	0.0882292	0.0976264	0.128361	144.537	0.962978	0.0027	0	0.00443459	0.00443459	0	1	1	0.403238	0.346835	0.0509978	1359
YHL003C	0.558667	0.365485	0.415	0.868391	0.0413572	0.0257663	0.0420089	0.113631	32.5338	0.833475	0.0008	0	0	0	0	0	0	0.364887	0.345783	0.0439024	1236
YHL004W	0.517867	0.37492	0.297	0.970148	0.184839	0.0779291	0.0770164	0.157533	105.151	0.850209	0.0025	0	0.00254453	0.00254453	0	1	1	0.431224	0.391887	0.0381679	1185
YHL006C	NA	NA	0.066	0.230855	NA	NA	NA	0.288811	NA	0.65202	NA	0	0.00671141	0	0	1	0	0.516556	0.240338	0.0604027	453
YHL007C	0.875467	0.506322	1.001	0.412926	0.0735045	0.0654176	0.16906	0.126027	406.666	0.658507	0.0012	0.0010661	0.00639659	0.0021322	1	1	1	0.41773	0.361788	0.0245203	2820
YHL009C	0.184533	0.194892	0.141	0.250646	0.107465	0.0672921	0.103455	0.223596	54.4299	1.07243	0.004	0	0	0.00303951	0	0	1	0.374622	0.343407	0.0243161	993
YHL010C	NA	0.0695771	0.04	0.0623158	NA	0.0782656	0.0866434	0.038085	126.16	0.494286	0.0012	0.00171233	0.00171233	0	1	1	0	0.380546	0.346878	0.0291096	1758
YHL011C	1.29893	NA	0.684	1.81826	0.0280626	NA	0.0537323	0.126027	995.089	1.14261	0.001	0	0.0031348	0	0	1	0	0.390447	0.41339	0.0595611	963
YHL013C	0.5232	0.283696	0.466	0.687736	0.106148	0.0870181	0.101933	0.256721	628.031	1.4678	0.0011	0	0.00326797	0.00326797	0	1	1	0.376623	0.38071	0.0228758	924
YHL014C	0.112533	0.118338	0.104	0.911096	0.108474	0.085388	0.0577623	0.407734	150.066	0.690854	0.0013	0	0.00742574	0	0	1	0	0.376847	0.362749	0.049505	1218
YHL015W	5.7616	NA	NA	9.25643	0.0261861	NA	NA	0.0313641	613.576	1.74295	0.0011	0	0	0	0	0	0	0.407104	0.630935	0.0583333	366
YHL016C	NA	NA	0.083	0.0690548	NA	NA	0.0707293	0.0577623	NA	0.144279	NA	0	0.00544959	0	0	1	0	0.403986	0.356063	0.0245232	2208
YHL019C	0.2312	0.20737	0.085	0.0799406	0.0645388	0.0926714	0.0714585	0.0435942	13.0345	0.46037	NA	0.00165563	0	0.00496689	1	0	1	0.409791	0.333398	0.031457	1818
YHL020C	0.895467	0.387632	0.314	0.416511	0.0826159	0.0938784	0.0949517	0.0825175	65.5559	0.599407	0.0039	0.00744417	0.00248139	0.00992556	1	1	1	0.482305	0.33839	0.0322581	1215
YHL021C	0.0645333	0.0851943	0.282	NA	0.0527911	0.0570556	0.0787667	NA	1863.74	1.32738	0.001	0	0.00862069	0	0	1	0	0.404149	0.361257	0.049569	1398
YHL022C	NA	NA	0.028	0.0253174	NA	NA	NA	0.0729629	NA	0.633333	NA	0	0	0.00251889	0	0	1	0.376775	0.37477	0.0327456	1197
YHL023C	0.3264	0.199979	0.239	0.250037	0.0708016	0.0512762	0.110023	0.100456	17.4239	0.29997	0.0012	0.000873362	0.00436681	0.00524017	1	1	1	0.373729	0.346004	0.0296943	3441
YHL024W	NA	NA	0.016	NA	NA	NA	0.0753421	NA	NA	NA	NA	0	0.00280899	0.00280899	0	1	1	0.404762	0.367856	0.0365169	2142
YHL025W	0.6472	0.431888	0.226	NA	0.0826159	0.0732978	0.0666488	NA	5.37817	0.754258	0.0012	0.0060423	0	0.0060423	1	0	1	0.49049	0.306109	0.0453172	999
YHL027W	0.330667	0.185281	0.369	0.652621	0.0670355	0.0687422	0.0835117	0.105022	NA	0.945728	0.0162	0	0.00320513	0.00320513	0	1	1	0.445154	0.347088	0.0448718	1878
YHL028W	NA	0.144848	0.348	0.036795	NA	0.141247	0.385082	0.07617	0.916992	0.394231	NA	0.00165563	0.00662252	0.00165563	1	1	1	0.452145	0.281772	0.0281457	1818
YHL030W	0.170133	0.157548	NA	NA	0.0384441	0.0632668	NA	NA	162.365	0.539644	0.0009	0.000535619	0.000535619	0.00107124	1	1	1	0.378099	0.34923	0.0385645	5607
YHL031C	0.415467	0.362991	0.245	0.139117	0.112524	0.0547616	0.0707293	0.0635915	276.789	1.62104	0.0013	0.0045045	0	0.00900901	1	0	1	0.464286	0.345388	0.045045	672
YHL032C	0.14	0.0923668	0.254	0.0438486	0.0424462	0.0418164	0.0700149	0.0294956	28.9522	0.100098	NA	0.00141243	0.00564972	0.00423729	1	1	1	0.470423	0.35067	0.0451977	2130
YHL033C	3.49627	NA	1.955	2.22551	0.0159234	NA	0.0613405	0.0366745	NA	NA	0.0012	0	0.0117647	0.00392157	0	1	1	0.45655	0.640353	0.054902	771
YHL034C	0.941867	NA	1.894	2.81743	0.0119777	NA	0.0582477	0.0714585	NA	2.18439	0.001	0	0.00341297	0.0136519	0	1	1	0.428249	0.528665	0.0238908	885
YHL035C	0.0837333	0.115152	0.736	NA	0.100166	0.069914	0.0962704	NA	NA	0.0770777	NA	0.00251414	0.00125707	0.00314268	1	1	1	0.357815	0.340971	0.0515399	4779
YHL036W	0.181067	0.133775	0.089	1.94608	0.228009	0.0740013	0.0707293	0.256721	NA	0.296371	NA	0.00366972	0.00366972	0	1	1	0	0.402194	0.327586	0.0422018	1641
YHL038C	NA	0.15033	0.11	NA	NA	0.111414	0.0753421	NA	158.639	0.620499	0.001	0.00158983	0.00158983	0.00317965	1	1	1	0.390386	0.34388	0.0476948	1893
YHL039W	0.6472	0.418054	0.321	0.456986	0.0450974	0.0448367	0.0912036	0.133298	736.359	0.600986	0.0014	0	0.00513699	0.00171233	0	1	1	0.36405	0.371482	0.0479452	1758
YHL040C	0.154133	0.176355	0.416	0.382531	0.0607491	0.0420158	0.0815467	0.101933	NA	0.492642	NA	0	0.00479233	0.00159744	0	1	1	0.410297	0.397743	0.0463259	1884
YHL043W	NA	NA	NA	0.14413	NA	NA	NA	0.0778817	NA	0.517241	NA	0	0	0.00591716	0	0	1	0.39961	0.389775	0.035503	513
YHL046C	0.717333	NA	NA	NA	0.300064	NA	NA	NA	NA	NA	NA	0	0.00840336	0	0	1	0	0.498623	0.541546	0.0336134	363
YHL047C	0.138133	0.161568	0.312	0.342286	0.0728861	0.049701	0.0877401	0.0805985	NA	0.384109	NA	0	0.00323102	0.00161551	0	1	1	0.410628	0.341458	0.0355412	1863
YHL048W	0.262667	0.163053	0.123	0.481995	0.0572849	0.0528324	0.0357292	0.055899	222.777	NA	0.0064	0	0.00263158	0.00263158	0	1	1	0.386562	0.320464	0.0368421	1146
YHR001W	0.252	0.192098	0.165	0.283014	0.0466138	0.0293267	0.0478033	0.0481352	996.581	0.981306	0.0014	0	0.00229358	0.00229358	0	1	1	0.399543	0.379782	0.043578	1314
YHR001W-A	1.05973	0.416246	0.277	0.966851	0.0952125	0.0672866	0.0144406	0.0647801	NA	NA	0.0045	0	0	0	0	0	0	0.388889	0.326547	0.0263158	234
YHR002W	NA	0.137583	0.228	NA	NA	0.0858019	0.135911	NA	NA	0.400654	NA	0.00280899	0.00280899	0	1	1	0	0.373371	0.302602	0.0730337	1074
YHR003C	0.625333	0.477202	0.187	0.529332	0.0735825	0.0736509	0.0456018	0.101933	NA	0.702941	0.0012	0	0	0	0	0	0	0.394574	0.338265	0.0443925	1290
YHR004C	0.216267	0.123758	0.191	0.164581	0.184839	0.107544	0.0770164	0.0608024	NA	0.29124	NA	0.00449438	0.00674157	0.00674157	1	1	1	0.37733	0.319068	0.0426966	1341
[truncated: 2,880 more rows]
