# Supplementary material for: The link between adjacent codon pairs and mRNA stability
Source: BMC Genomics. 2017 May 10;18:364. doi: 10.1186/s12864-017-3749-8 (PMC5424319; doi:10.1186/s12864-017-3749-8)
Supplement: Supplementary file 10 — Multivariate linear models. Shown are intercept and slope estimates. (XLSX 44 kb) [file 12864_2017_3749_MOESM10_ESM.xlsx]

## Sheet: all_lm.txt
Table S8 Multivariate linear models
		Fraction of the inhibitory codon pairs						Presence/absence of the inhibitory codon pairs
		Frame 0		Frame 1		Frame 2		Frame 0		Frame 1		Frame 2
		Estimate	P value	Estimate	P value	Estimate	P value	Estimate	P value	Estimate	P value	Estimate	P value
mRNA synthesis rate (Cramer 1)	(Intercept)	1.08943	6.74143e-38	1.07343	6.65581e-38	1.15067	4.89834e-41	1.05972	1.1614e-31	1.10163	8.27198e-39	1.07091	8.69339e-38
	Content of inhibitory codon pairs	0.705926	0.805384	2.97774	0.054872	-4.6862	0.00168762	-0.00858918	0.468083	0.0128109	0.279191	-0.0273851	0.0130613
	GC content	0.332385	0.0329173	0.297984	0.0573038	0.430401	0.00670473	0.32833	0.0352051	0.319815	0.0406322	0.382011	0.0149624
	tAI	2.37464	1.51233e-105	2.37624	6.10528e-121	2.37412	3.13817e-121	2.33575	1.00897e-101	2.36745	2.19613e-120	2.37092	7.49581e-121
	Fraction of dipeptide	0.0541943	0.887633	0.082143	0.828407	0.0294717	0.937985	0.104398	0.784787	0.0827147	0.827362	0.0606019	0.872895
	Coding length	-0.0937781	1.94491e-07	-0.0960157	1.02012e-07	-0.0961283	9.31527e-08	-0.0897727	2.00052e-06	-0.103345	2.43026e-07	-0.0760378	8.65952e-05
mRNA synthesis rate (Cramer 2)	(Intercept)	1.05593	1.53128e-41	1.0842	3.44837e-45	1.08217	2.57849e-42	0.994184	9.46154e-33	1.08422	4.98807e-44	1.0869	1.94454e-45
	Content of inhibitory codon pairs	-4.7266	0.039494	1.1973	0.378192	0.35295	0.778727	-0.0277181	0.00484446	-0.0028143	0.784537	-0.00275697	0.772426
	GC content	0.352111	0.00821018	0.34518	0.0100276	0.35074	0.00985184	0.340565	0.0105942	0.360696	0.00692027	0.363545	0.00687926
	tAI	1.66975	1.04729e-58	1.75106	2.6358e-73	1.74531	8.72933e-73	1.63965	1.47224e-56	1.74664	4.07888e-73	1.7481	4.27666e-73
	Fraction of dipeptide	0.0986213	0.766503	-0.00444176	0.989201	-0.00490045	0.988097	0.118034	0.721312	-0.0108465	0.973641	-0.00922652	0.977571
	Coding length	-0.237173	5.12958e-53	-0.23701	1.28e-52	-0.23558	3.3942e-52	-0.221905	1.0148e-42	-0.233727	1.30716e-41	-0.234077	5.34282e-45
mRNA synthesis rate (Gresham)	(Intercept)	0.79199	3.8527e-18	0.805111	3.26971e-19	0.853548	3.46186e-20	0.751094	1.64552e-14	0.834863	5.3692e-20	0.809839	1.85354e-19
	Content of inhibitory codon pairs	-3.97589	0.169698	2.54512	0.12883	-2.50878	0.108306	-0.0204451	0.102927	0.0148563	0.243377	-0.0130793	0.269081
	GC content	1.91528	4.49659e-30	1.88996	5.67457e-29	1.97168	1.05601e-30	1.90679	8.89172e-30	1.90575	1.18045e-29	1.94407	1.8886e-30
	tAI	3.43745	1.17418e-167	3.50596	1.70273e-198	3.50533	1.57021e-198	3.42643	5.61748e-167	3.50116	3.03147e-198	3.50289	2.9174e-198
	Fraction of dipeptide	-0.641477	0.118996	-0.718612	0.0769149	-0.760177	0.0614999	-0.639952	0.118574	-0.71801	0.0772555	-0.736528	0.0698263
	Coding length	0.295666	5.12341e-49	0.295002	1.02799e-48	0.295323	6.61956e-49	0.307049	1.27808e-48	0.286043	6.97654e-38	0.305621	4.77693e-46
mRNA synthesis rate (Coller)	(Intercept)	3.04867	1.24596e-158	3.04594	2.8335e-162	3.10698	4.85568e-159	3.01363	8.55807e-138	3.09138	4.97642e-163	3.05232	3.1162e-163
	Content of inhibitory codon pairs	-1.90075	0.582362	3.26944	0.0937984	-3.09576	0.0889353	-0.0149799	0.312191	0.0257377	0.0819307	-0.0172635	0.216305
	GC content	0.187132	0.340219	0.150686	0.445259	0.257702	0.198304	0.180345	0.358326	0.161533	0.411572	0.223645	0.259245
	tAI	3.22626	5.73715e-118	3.26436	1.51197e-137	3.25866	2.2564e-137	3.2029	3.35718e-116	3.25611	3.08491e-137	3.25812	3.0115e-137
	Fraction of dipeptide	0.722753	0.133334	0.691989	0.146535	0.639567	0.18031	0.750771	0.118596	0.705346	0.138986	0.670687	0.159571
	Coding length	-0.612726	5.9875e-145	-0.614636	1.51172e-145	-0.61452	1.45339e-145	-0.604992	2.33689e-130	-0.631625	2.52566e-126	-0.600974	1.19653e-122
mRNA decay rate (Cramer 1)	(Intercept)	-3.04874	0	-3.13867	0	-3.16637	0	-2.91075	8.5E-312	-3.11253	0	-3.12406	0
	Content of inhibitory codon pairs	15.2472	1.33978e-11	2.17439	0.0762766	2.5247	0.0321198	0.0735641	2.1175e-15	0.0139257	0.135433	0.0131953	0.129147
	GC content	-1.21299	4.96455e-23	-1.2402	1.82729e-23	-1.26862	7.17912e-24	-1.1835	4.36273e-22	-1.22883	3.17852e-23	-1.24014	2.31132e-23
	tAI	-2.87819	1.5565e-231	-3.07719	3.01352e-290	-3.09213	3.46067e-293	-2.83821	6.09181e-226	-3.08264	8.65069e-292	-3.08926	1.00665e-292
	Fraction of dipeptide	0.728401	0.0150061	1.04443	0.000454098	1.05569	0.000394411	0.72946	0.0143127	1.05166	0.000417415	1.04107	0.000474089
	Coding length	0.00794007	0.571722	0.00372952	0.792039	0.00662466	0.639111	-0.0298704	0.0419605	-0.00497835	0.751383	-0.00320496	0.83295
mRNA decay rate (Cramer 2)	(Intercept)	-2.89227	0	-2.98397	0	-3.05472	0	-2.74858	0	-2.96559	0	-2.9719	0
	Content of inhibitory codon pairs	12.9379	2.51676e-13	1.62328	0.125525	4.67689	1.53362e-06	0.0681064	2.02257e-19	0.0103795	0.194125	0.0207374	0.00502427
	GC content	-0.746509	4.27109e-13	-0.78184	6.83192e-14	-0.862699	2.9696e-16	-0.718092	2.69868e-12	-0.772928	1.04429e-13	-0.803787	1.57046e-14
	tAI	-2.03043	3.19157e-135	-2.23526	7.13035e-180	-2.26219	1.36948e-184	-1.97853	1.7582e-129	-2.24029	5.09538e-181	-2.25091	1.6722e-182
	Fraction of dipeptide	0.630816	0.013748	0.934228	0.000245325	0.981251	0.000113761	0.612347	0.0160164	0.935533	0.000241187	0.932496	0.000248857
	Coding length	0.135117	4.04264e-30	0.129605	2.33874e-27	0.134731	1.1157e-29	0.0971256	3.36942e-15	0.123415	2.37251e-20	0.117891	3.37887e-20
mRNA decay rate (Gresham)	(Intercept)	-2.56691	0	-2.60733	0	-2.63184	0	-2.52706	0	-2.57749	0	-2.59746	0
	Content of inhibitory codon pairs	5.82649	0.000174348	1.30522	0.135125	2.04936	0.0135972	0.0228011	0.000296728	0.0192708	0.00297035	0.009907	0.100842
	GC content	0.695788	1.17527e-15	0.674631	1.3891e-14	0.647223	2.90431e-13	0.705366	5.18068e-16	0.673311	1.08375e-14	0.670881	2.16561e-14
	tAI	-0.638565	1.23946e-25	-0.721392	5.14066e-37	-0.731341	5.02013e-38	-0.642104	6.34642e-26	-0.722758	2.80611e-37	-0.728215	1.00962e-37
	Fraction of dipeptide	-0.277442	0.197707	-0.131777	0.535335	-0.115178	0.588047	-0.249652	0.244304	-0.119317	0.57436	-0.131867	0.535011
	Coding length	0.440353	2.18111e-307	0.437599	1.72831e-302	0.439754	3.45593e-306	0.427361	5.64147e-273	0.424485	1.9998e-247	0.4322	1.31308e-266
mRNA decay rate (Coller)	(Intercept)	-1.43246	9.61416e-53	-1.48198	2.09997e-57	-1.51191	3.54332e-56	-1.34057	3.39337e-41	-1.45955	1.58255e-54	-1.47361	5.46923e-57
	Content of inhibitory codon pairs	9.12399	0.00235303	0.147989	0.930157	1.97187	0.209083	0.0469885	0.000238957	0.0174296	0.172922	0.0196329	0.10291
	GC content	-0.945702	2.48313e-08	-0.951786	2.59098e-08	-0.993527	9.96854e-09	-0.925751	4.85011e-08	-0.967662	1.33815e-08	-0.989213	8.06022e-09
	tAI	-1.45065	1.19906e-35	-1.57949	1.15657e-47	-1.584	5.1012e-48	-1.4232	2.08647e-34	-1.57859	9.42195e-48	-1.5857	4.03272e-48
	Fraction of dipeptide	1.11597	0.00709788	1.29253	0.00166468	1.31853	0.0013547	1.08945	0.00848154	1.30311	0.00152279	1.30591	0.00148588
	Coding length	-0.226832	2.57813e-30	-0.229438	7.9587e-31	-0.227816	1.93268e-30	-0.25172	7.31615e-34	-0.242432	4.25992e-28	-0.242014	7.29818e-30
Protein per mRNA	(Intercept)	5.10194	6.40438e-152	5.21069	1.15974e-161	5.27404	2.43437e-155	4.88576	1.31626e-123	5.26683	1.10699e-161	5.23409	1.93226e-163
	Content of inhibitory codon pairs	-24.1466	0.000149999	6.38614	0.0615737	-2.11801	0.508524	-0.108127	1.40246e-05	0.0221507	0.386245	-0.0150821	0.5233
	GC content	-0.782966	0.0197195	-0.83512	0.0136946	-0.714243	0.0377513	-0.813065	0.0154387	-0.784651	0.0201506	-0.73119	0.0313656
	tAI	6.40036	1.92764e-150	6.75672	4.30971e-188	6.73628	1.994e-187	6.32673	4.24859e-145	6.7392	1.70454e-187	6.73449	2.17321e-187
	Fraction of dipeptide	-2.23831	0.00952098	-2.59453	0.00250865	-2.7095	0.00160943	-2.20673	0.0104329	-2.6372	0.00214203	-2.69425	0.00169102
	Coding length	-0.0649655	0.108158	-0.0657782	0.104963	-0.0634698	0.118377	-0.00653398	0.877276	-0.0776988	0.0819138	-0.0520296	0.227607
Ribosome occupancy	(Intercept)	2.38747	0	2.40706	0	2.40308	0	2.30674	0	2.42258	0	2.41114	0
	Content of inhibitory codon pairs	-4.54179	0.00118709	1.08018	0.176883	0.57168	0.442012	-0.0344877	7.47074e-09	0.00864624	0.152186	-0.001215	0.829501
	GC content	0.623829	2.25775e-15	0.613235	1.05122e-14	0.613929	1.97416e-14	0.60913	8.65733e-15	0.616655	6.01394e-15	0.62778	2.80537e-15
	tAI	1.71433	4.22861e-194	1.78501	7.62587e-238	1.78047	3.58709e-237	1.66096	5.69603e-184	1.78303	7.29424e-238	1.78168	1.92742e-237
	Fraction of dipeptide	-0.509541	0.00992166	-0.604452	0.00198286	-0.604261	0.00200426	-0.459317	0.0193081	-0.601234	0.00210101	-0.610791	0.00177752
	Coding length	-0.477818	0	-0.476845	0	-0.475563	0	-0.459747	0	-0.482553	0	-0.475322	0
Protein decay rate	(Intercept)	-3.08821	0	-3.08799	0	-3.09032	0	-3.0783	0	-3.0807	0	-3.08552	0
	Content of inhibitory codon pairs	-0.636611	0.683741	0.723847	0.39153	0.311368	0.680555	0.00250001	0.698245	0.00372799	0.55491	-0.00052769	0.92919
	GC content	-0.0986004	0.235633	-0.106174	0.204411	-0.105609	0.214848	-0.0969443	0.243789	-0.101726	0.222347	-0.0968959	0.249226
	tAI	-0.589265	2.01698e-24	-0.577688	3.92467e-27	-0.580619	1.82456e-27	-0.571645	6.3336e-23	-0.579618	2.27687e-27	-0.580256	2.01087e-27
	Fraction of dipeptide	-0.0726479	0.728892	-0.080472	0.699002	-0.0788751	0.704989	-0.0913001	0.662648	-0.0793267	0.703189	-0.083133	0.689627
	Coding length	-0.0229463	0.0160361	-0.0231933	0.0147998	-0.0223638	0.0187021	-0.0236505	0.0165271	-0.0253492	0.0164529	-0.0222726	0.0292269
