# Supplementary material for: The link between adjacent codon pairs and mRNA stability
Source: BMC Genomics. 2017 May 10;18:364. doi: 10.1186/s12864-017-3749-8 (PMC5424319; doi:10.1186/s12864-017-3749-8)
Supplement: Supplementary file 11 — Test for heteroscedasticity. Shown are P values from studentized Breusch-Pagan tests to assess heteroscedasticity of the residuals of the linear models. (XLSX 46 kb) [file 12864_2017_3749_MOESM11_ESM.xlsx]

## Sheet: bp.txt
Table S9 Test for heteroscedasticity
	Fraction of the inhibitory codon pairs			Presence/absence of the inhibitory codon pairs
	Frame 0	Frame 1	Frame 2	Frame 0	Frame 1	Frame 2
mRNA synthesis rate (Cramer 1)	4.16289e-19	4.6006e-19	6.72833e-19	3.45002e-19	2.68633e-19	9.62386e-19
mRNA synthesis rate (Cramer 2)	5.52491e-15	2.88565e-15	1.39209e-15	4.9023e-15	3.56787e-15	2.01018e-15
mRNA synthesis rate (Gresham)	2.01005e-20	6.57625e-21	1.98251e-21	9.08644e-21	1.22785e-20	3.34404e-21
mRNA synthesis rate (Coller)	1.58698e-05	3.81763e-05	4.12217e-06	2.91552e-06	3.45868e-05	2.97793e-06
mRNA decay rate (Cramer 1)	8.2139e-32	1.17953e-32	1.1443e-31	2.27944e-30	4.03038e-32	1.67956e-31
mRNA decay rate (Cramer 2)	4.57812e-36	5.14521e-36	1.53288e-35	1.27209e-35	1.071e-35	1.76689e-35
mRNA decay rate (Gresham)	2.40277e-53	6.76119e-56	1.50229e-55	6.13953e-53	4.916e-56	6.42329e-55
mRNA decay rate (Coller)	8.99094e-22	2.40594e-21	4.06352e-22	2.00265e-23	4.84542e-21	2.74968e-21
Protein per mRNA	0.0210631	0.0417078	0.0141321	0.0194563	0.0414234	0.0370483
Ribosome occupancy	1.61025e-11	8.59822e-12	2.5863e-11	8.67891e-12	3.79747e-11	3.16425e-11
Protein decay rate	1.25453e-07	1.23659e-07	1.20393e-07	1.11967e-07	1.20173e-07	1.08618e-07
